# Supplementary material for: Clostridioides difficile toxins alter host metabolic pathway and bile acid homeostasis gene expression in colonic epithelium
Source: Infect Immun. 2025 Jun 30;93(8):e00150-25. doi: 10.1128/iai.00150-25 (PMC12341375; doi:10.1128/iai.00150-25)
Supplement: Table S2 — Probes used in NanoString analysis. [file iai.00150-25-s0005.csv]

Supplemental Table 2: Probes used in NanoString analysis
Probe Name	Accession #	NS Probe ID	Target Sequence	Probe.Annotation	ensembl_gene_id	entrezgene_id
ABCC2	NM_013806.2	NM_013806.2:1466	GGGACCTTCGATTTTAGCAGGTGTTGGGCTTATGGTTCTCCTGGTCCCAGTTAATGGCGTCCTGGCTACCAAGATCAGGAAAATTCAGGTCCAGAATATG	Transport of small molecules	ENSMUSG00000025194	12780
Abca1	NM_013454.3	NM_013454.3:6865	CTCCTTGTCATCTCTAGCCAGGATATTCAGCATCCTCTCCCAGAGCAAAAAGCGACTCCACATAGAAGACTACTCTGTCTCTCAGACAACACTTGACCAA	Transport of small molecules;Signaling by Nuclear Receptors	ENSMUSG00000015243	11303
Abcb11	NM_021022.2	NM_021022.2:1660	AGAGGCGACAATGGAAGACATAGTCCAAGCTGCCAAGGATGCTAATGCATACAACTTCATTATGGCCCTGCCACAGCAATTTGACACCCTAGTTGGAGAA	Metabolism of lipids	ENSMUSG00000027048	27413
Acaa2	NM_177470.2	NM_177470.2:110	TCAAGGACTTCTCTGCCACCGATTTAACTGAATTTGCTGCCAGGGCTGCTCTGTCTGCTGGCAAAGTTCCACCTGAAACCATCGATAGTGTCATCGTGGG	Metabolism of lipids	ENSMUSG00000036880	52538
Acaca	NM_133360.2	NM_133360.2:745	GGATAAGATTGCATCTTCTATTGTGGCTCAAACTGCAGGTATCCCAACTCTTCCCTGGAGTGGCAGTGGTCTTCGAGTGGATTGGCAAGAAAATGATTTT	Metabolism of lipids;Integration of energy metabolism;Metabolism of vitamins and cofactors	ENSMUSG00000020532	107476
Acacb	NM_133904.2	NM_133904.2:2382	CCTGCTGATTCTCTGCTGAACATTGTGGACGTTGAATTGATTTACGGCGGCATCAAGTATGCTCTCAAGGTAGCCCGACAGTCCCTGACTATGTTTGTCC	Metabolism of lipids;Integration of energy metabolism;Metabolism of vitamins and cofactors	ENSMUSG00000042010	100705
Acox2	NM_001161667.1	NM_001161667.1:298	GAAGAGTTGAAAGCCTCATCCAACGTGACCCAGTGTTTAATTTGAAGCATCTTTACTTCATGACCCGAGATGAGCTATATGAGGATGCAGTTCAAAAGAG	Metabolism of lipids	ENSMUSG00000021751	93732
Acsl4	NM_207625.2	NM_207625.2:3708	AGCCTGGGGAAGTTAAAGGGAAGAAAACACTGTTACCACTTTTCCTGTTTGTGAAGAGTTTTAGAAACTGGAAATGCTAGATTTGGGAGAAGGGCAGAGT	Metabolism of lipids;Integration of energy metabolism	ENSMUSG00000031278	50790
Acsm3	NM_016870.3	NM_016870.3:370	CATCCATTTCATCAGCATGATGCCTAGCCACCAGATCCATCTGGATTAGTCTGCATGGAAATCTCACATGCCAAAACATTCAACAACACTGATGCTAGCT		ENSMUSG00000030935	20216
Acta2	NM_007392.2	NM_007392.2:45	GGAACCCTGAGACGCTGCTCCAGCTATGTGTGAAGAGGAAGACAGCACAGCCCTGGTGTGCGACAATGGCTCTGGGCTCTGTAAGGCCGGCTTCGCTGGT	Muscle contraction	ENSMUSG00000035783	11475
Actr1a	NM_016860.1	NM_016860.1:1930	TTGACGTGTTTGTTCAGTAAAGGGACTACAGAGAGGGCTCGCTGTCTCCTACCCACCGGTCACCTTGCTTACACTAATGTTTACAGCACCTAAGTTTCCC	Adaptive Immune System;Vesicle-mediated transport;Metabolism of proteins;Cellular responses to stress;Cellular responses to stimuli	ENSMUSG00000025228	54130
Acvrl1	NM_009612.2	NM_009612.2:2985	AGAGAAGTGAACTGTAGGCGAGGCTTAAGAAGGGTAAAGCAGGGTTCAGGCAAGAGACAAGGTCAGCCTCCATCTTGGGAAGACCTGGCCTAGAAACTAT	Signaling by TGFB family members	ENSMUSG00000000530	11482
Ada	NM_007398.3	NM_007398.3:795	GACATGGTTATCACACCATCGAGGATGAAGCTCTCTACAACAGACTACTGAAAGAAAACATGCACTTTGAGGTCTGCCCCTGGTCCAGCTACCTCACAGG		ENSMUSG00000017697	11486
Adam17	NM_001277266.1	NM_001277266.1:3168	ACTAAAAGAGGAGCAAGAGAAACCTGCTTGTATGTTGTCTCCAAATGCGGCCTGTCTTGGCACTGAATTCTTTGTAGATGGAGAGACCTGCCTACACTTA	Death Receptor Signalling	ENSMUSG00000052593	11491
Adam9	NM_007404.2	NM_007404.2:1945	GTGTGGATTTCCAGCTTGGTTCCGACGTTCCAGACCCAGGGATGGTGAATGAAGGCACCAAATGTGATGCTGGCAAGATTTGCAGGAATTTTCAGTGTGT		ENSMUSG00000031555	11502
Adcy7	NM_001037723.3	NM_001037723.3:3294	ATCCGTTCCGGACTTCAAAGTGTTCTACACTGAGTGTGATGTCAACAAAGAAGGACTGGAGTGCCTTCGACTGCTGAATGAGATAATTGCTGATTTTGAC	GPCR downstream signalling;Signaling by GPCR;Intracellular signaling by second messengers;Signaling by Hedgehog	ENSMUSG00000031659	11513
Adh1	NM_007409.2	NM_007409.2:1145	GAAGCATTTGACCTGCTTCGTTCTGGAAAGAGCATCCGTACCGTCCTGACTTTCTGAGATCATGTGGATGCCTTCCCACGCACCAGTTTCTGAACCCTAA	Signaling by Nuclear Receptors	ENSMUSG00000074207	11522
Adh4	NM_011996.2	NM_011996.2:990	GAACATTCTTTGGTGGTTGGAAAAGTGTAGACTCTGTCCCAAACCTGGTTTCTGACTACAAGAATAAGAAATTCGATCTGGACTTACTGGTGACCCATGC	Signaling by Nuclear Receptors	ENSMUSG00000037797	26876
Adh6a	NM_026945.1	NM_026945.1:146	GAGCCACCGAAGTCTGGAGAAGTTCGTATTAAGATGATCTCGTCAGGGATCTGTGGTTCTGATGATCACGTGCTGAAAGGAGAACTCGTGGTGAACTTTC		ENSMUSG00000053054	69117
Adipoq	NM_009605.4	NM_009605.4:780	GACCACAATGGACTCTATGCAGATAACGTCAACGACTCTACATTTACTGGCTTTCTTCTCTACCATGATACCAACTGACTGCAACTACCCATAGCCCATA	Integration of energy metabolism	ENSMUSG00000022878	11450
Adipor1	NM_028320.3	NM_028320.3:805	AGAAGGTCTCTCGGACTTTTTCCAAACTGGACTATTCAGGGATTGCTCTACTGATTATGGGGAGCTTCGTTCCCTGGCTCTATTACTCCTTCTACTGCTC	Integration of energy metabolism	ENSMUSG00000026457	72674
Adpgk	NM_028121.2	NM_028121.2:1129	TGACATCCTCTTCTGGATCTTGAAAGAACATGGAAGGAGTGAAAACAGAGCCTCGGATCTCACCAGGATCCATTTCCACACGCTGGTCTACCACATTCTG	Metabolism of carbohydrates	ENSMUSG00000025236	72141
Aim2	NM_001013779.2	NM_001013779.2:1134	CACCAGTTCCTCAGTTGTGGTTGATGTTGAATCTAACCACGAAGTCCCAAATAACGTTGTTAAGAGAGCCAGGGAAACTCCCAGGATTAGTAAACTGAAG	Nucleotide-binding domain# leucine rich repeat containing receptor (NLR) signaling pathways	ENSMUSG00000037860	383619
Akr1b7	NM_009731.2	NM_009731.2:385	CACAGGGATTTCAGGCTGGGAATGCGTTATTACCCAAAGACAATAAAGGCAAAGTTCTCCTGAGTAAATCCACATTCTTGGATGCCTGGGAGGCCATGGA	Metabolism of lipids;Metabolism of vitamins and cofactors	ENSMUSG00000052131	11997
Akr1b8	NM_008012.1	NM_008012.1:1001	ATGATGCAGAATACTGAAGCTGAGTCAGCCCACGAGGCTTCCTTCCTCTTTGCTGATGCACACTTCCCTCCTGGAGTCCTGTTTAAGCCCAGCCTGCCTG	Metabolism of lipids	ENSMUSG00000029762	14187
Akt1	NM_001165894.1	NM_001165894.1:898	GCCATGAAGATCCTCAAGAAGGAGGTCATCGTCGCCAAGGATGAGGTTGCCCACACGCTTACTGAGAACCGTGTCCTGCAGAACTCTAGGCATCCCTTCC	Adaptive Immune System;Hemostasis;Intracellular signaling by second messengers;Developmental Biology;Cytokine Signaling in Immune system;Metabolism of vitamins and cofactors;Signaling by NOTCH;MTOR signalling;Signaling by VEGF;Signaling by WNT;Vesicle-mediated transport;Gene expression (Transcription);Signaling by GPCR;GPCR downstream signalling;Signaling by Nuclear Receptors	ENSMUSG00000001729	11651
Alad	NM_001276446.1	NM_001276446.1:1054	CCCAGGCCGGGGCCTTTGATCTCAGGACTGCTGTACTGGAGACCATGACGGCCTTCCGCAGAGCCGGTGCCGACATCATCATCACCTACTTTGCACCGCA	Neutrophil degranulation	ENSMUSG00000028393	17025
Aldh3a2	NM_007437.4	NM_007437.4:822	CATGAATTGTGGTCAAACCTGCATTGCTCCTGACTATATCCTGTGCGAAGCCTCCCTCCAGAATCAAATCGTACAGAAGATTAAGGAAACGGTGAAGGAC	Metabolism of lipids;Signaling by Rho GTPases;Signaling by Rho GTPases# Miro GTPases and RHOBTB3	ENSMUSG00000010025	11671
Aldh7a1	NM_001127338.1	NM_001127338.1:1130	AGAGGTTTGGGAAAAGCTTGTTGGAGCTTGGAGGAAACAATGCCATTATTGCTTTCGAGGACGCGGACCTCAGCTTGGTTGTTCCGTCAGTTCTGTTTGC	Metabolism of amino acids and derivatives	ENSMUSG00000053644	110695
Aldh9a1	NM_019993.3	NM_019993.3:1834	TGTGGAATGAGTTGACTGCCTTGACAGGCAGCATAACTGAATAGCTTCTTACATCCAGGCTTTGGGTCATTAGTGTGATAACGGGTCAGTGTTGTCCTCT	Metabolism of amino acids and derivatives	ENSMUSG00000026687	56752
Aldob	NM_144903.2	NM_144903.2:414	ACAAACAAGGAAACCACCATTCAAGGGCTTGATGGCCTCTCTGAACGCTGTGCTCAGTACAAGAAAGATGGAGTTGACTTTGGGAAGTGGCGTGCTGTGT	Metabolism of carbohydrates	ENSMUSG00000028307	230163
Amotl1	NM_001081395.1	NM_001081395.1:5282	CTCCCTGCGTTGTCAGTCTGTTTCAGTTGTCTGAAAACAAAGGGGACACAGACCAGGGCTTTAACTGCAAGTGAACTGTGGCTTTTGTTCAAGAGTCCGT	Signaling by Hippo	ENSMUSG00000013076	75723
Amotl2	NM_019764.2	NM_019764.2:2840	AGCTATGGTGTTCTGTGGCTAAGCATGGCTCCAGCCAACACTATCTGCTCTTCAGTCCCTGACTGACTTCCTCAGATCACTAAGACTTGAATCCTTGGGA	Signaling by Hippo	ENSMUSG00000032531	56332
Anapc1	NM_008569.2	NM_008569.2:7448	GAATTCAGTGGAAACAGCATTGATGGGCCTTTTTGTCCGCTGGACGGACACCAAGAAGAGATTCTAGTGCTCTTGAGTCAACCATGTTAGGATCTTCAGA	Adaptive Immune System;Cellular responses to stress;Cellular responses to stimuli	ENSMUSG00000014355	17222
Anapc10	NM_026904.2	NM_026904.2:463	AATCATAAGAAGCCAACTCGCACATTCATGATACAGATTGCTGTTCTAGCCAATCATCAGAATGGAAGAGATACCCACATGAGACAAATTAAGATATACA	Adaptive Immune System;Cellular responses to stress;Cellular responses to stimuli	ENSMUSG00000036977	68999
Anapc7	NM_019805.4	NM_019805.4:1234	GCTTGCGCCTTGTCGCTTGGACTGTTACGAAGGTCTCATAGAGTGTTACTTAGCTTCTAACAGCATCCGAGAAGCAATGGTGATGGCCAACAATGTTTAC	Adaptive Immune System;Cellular responses to stress;Cellular responses to stimuli	ENSMUSG00000029466	56317
Angptl4	NM_020581.1	NM_020581.1:1180	GTACCTGTAGCCATTCCAATCTCAATGGACAATACTTCCACTCTATCCCACGGCAACGGCAGGAGCGTAAAAAGGGTATCTTCTGGAAAACATGGAAGGG	Transport of small molecules	ENSMUSG00000002289	57875
Ap1g1	NM_009677.3	NM_009677.3:3190	CGTAAGTCTGGAATGGAATTGTAACAGTGGACACGAGGGAGCTCTGCCCTTTTCTGCTGGTTCTCCTGATGTTTGAAAGAGGTGTTAGGCTCCTGGAGCC	Adaptive Immune System;Vesicle-mediated transport	ENSMUSG00000031731	11765
Ap1s1	NM_007457.2	NM_007457.2:848	AGCCATCCCTCGCCCTCCATGTGCCCTGTATGGCTGTAAATATATAAATACGTCAGGTTAAAGGGAAAAGGTTTCCAGGGCTCTTTTCTCTCCTCTGCCC	Adaptive Immune System;Vesicle-mediated transport	ENSMUSG00000004849	11769
Ap2s1	NM_198613.2	NM_198613.2:80	ACAGGGGTCGCCATGATCCGATTCATCCTTATCCAGAACCGGGCAGGCAAGACGCGCCTGGCCAAGTGGTACATGCAGTTCGATGACGACGAGAAGCAGA	Adaptive Immune System;Developmental Biology;Transport of small molecules;Signaling by WNT;Vesicle-mediated transport	ENSMUSG00000008036	232910
Apc	NM_007462.3	NM_007462.3:645	CCATGGGGTCATTCCCAAGAAGAACATTTGTAAATGGAAGCAGAGAGAGTACTGGGTATCTAGAAGAGCTTGAAAAAGAAAGATCATTACTCCTTGCTGA		ENSMUSG00000005871	11789
Apcs	NM_011318.2	NM_011318.2:148	GTCATACCCTGGACCAAGCATGGACAAGCTACTGCTTTGGATGTTTGTCTTCACCAGCCTTCTTTCAGAAGCCTTTTGTCAGACAGACCTCAAGAGGAAA		ENSMUSG00000026542	20219
Aplp2	NM_009691.2	NM_009691.2:2626	TAAAGGCAGTATTTCCCTTTTCAGGTTGCTGAGAAATGTAAGAGGAGCTGAAGTACATTGTATGCAGTTACTGACTGCTTTAGGCATAGTCTCCGCAGAA	Metabolism of proteins;Hemostasis	ENSMUSG00000031996	11804
Apoa1	NM_009692.3	NM_009692.3:225	GTGAAGGATTTCGCTAATGTGTATGTGGATGCGGTCAAAGACAGCGGCAGAGACTATGTGTCCCAGTTTGAATCCTCCTCCTTGGGCCAACAGCTGAACC	Metabolism of proteins;Hemostasis;Transport of small molecules;Metabolism of vitamins and cofactors;Vesicle-mediated transport;Cellular responses to stress;Cellular responses to stimuli	ENSMUSG00000032083	11806
Apoa2	NM_013474.2	NM_013474.2:320	CCTTGTCAGGTCAGCAGGAACTAGTCTGGTGAACTTCTTCAGCAGTTTAATGAACCTTGAGGAGAAACCGGCTCCTGCGGCTAAGTGAGATGTGCCAGGC	Metabolism of proteins;Transport of small molecules;Metabolism of vitamins and cofactors	ENSMUSG00000005681	11807
Apoa4	NM_007468.2	NM_007468.2:441	GGCTGTAGAACAGTTTCAGAAGACGGATGTCACTCAGCAGCTCAGTACCCTCTTCCAGGACAAACTTGGGGATGCTAGTACGTATGCTGATGGGGTGCAC	Transport of small molecules;Metabolism of vitamins and cofactors	ENSMUSG00000032080	11808
Apob	NM_009693.2	NM_009693.2:6330	CCAGACTATTTGGAGAGAAATCGAAGAGGAATGATAAGTCTACTGGAAGCCATGCGAGGGGAATTGCAACGCCTCAGTGTTGATCAGTTTGTGAGGAAAT	Metabolism of proteins;Hemostasis;Toll-like Receptor Cascades;Transport of small molecules;Metabolism of vitamins and cofactors;Vesicle-mediated transport;Cellular responses to stress;Cellular responses to stimuli	ENSMUSG00000020609	238055
Apoc2	NM_001277944.1	NM_001277944.1:327	ATGACTCGGGCAGCCTGGCTCTGCTGGGCACGGTGCAGGGCTCCCTCTTAAGTTACTGGACCTCTGCCAAGGAGGTTGCCAAAGACCTGTACCAGAAGAC	Transport of small molecules;Metabolism of vitamins and cofactors	ENSMUSG00000002992	11813
Apoc3	NM_023114.3	NM_023114.3:275	GCAAGTTTACTGACAAGTTCACCGGCTTCTGGGATTCTAACCCTGAGGACCAACCAACTCCAGCTATTGAGTCGTGAGACTTCTGTGTTGCAGATGTGCC	Transport of small molecules;Metabolism of vitamins and cofactors	ENSMUSG00000032081	11814
Apoh	NM_013475.4	NM_013475.4:46	AATGGTTTCCCCGGTGCTCGCCTTGTTCTCCGCCTTCCTCTGCCATGTTGCTATTGCAGGACGGATCTGTCCGAAGCCGGATGACCTACCATTTGCTACG	Hemostasis	ENSMUSG00000000049	11818
App	NM_007471.2	NM_007471.2:511	GTGAGCGACGCCCTTCTCGTGCCCGACAAGTGCAAGTTCCTACACCAGGAGCGGATGGATGTTTGTGAGACCCATCTTCACTGGCACACCGTCGCCAAAG	Extracellular matrix organization;Hemostasis;Cytokine Signaling in Immune system;Toll-like Receptor Cascades;Vesicle-mediated transport;Signaling by GPCR;Metabolism of proteins;GPCR downstream signalling	ENSMUSG00000022892	11820
Aqp8	NM_001109045.1	NM_001109045.1:225	TGCCGTGTGTTCTGGTATGAGCAATACGTACAACCATGTATAGTGGAACTTGTGGGCTCCGCTCTCTTCATCTTCATCGGATGTCTATCGGTCATTGAGA	Transport of small molecules	ENSMUSG00000030762	11833
Arg1	NM_007482.3	NM_007482.3:626	GTACATTGGCTTGCGAGACGTAGACCCTGGGGAACACTATATAATAAAAACTCTGGGAATTAAGTATTTCTCCATGACTGAAGTAGACAAGCTGGGGATT	Neutrophil degranulation;Metabolism of amino acids and derivatives	ENSMUSG00000019987	11846
Arhgap35	NM_172739.4	NM_172739.4:2395	CTGTCCAGCTTGTGTAGATGCTAAGATTGAACACTTGATCAGTTCTCGCTTTATCAGACCATCTGATCGGAATCAGAAGAACTCTCTGTCTGACCTCAAT	Developmental Biology;Signaling by Rho GTPases;Signaling by Rho GTPases# Miro GTPases and RHOBTB3	ENSMUSG00000058230	232906
Arhgef2	NM_001198913.1	NM_001198913.1:996	TCAGTGACATTCACACACGTTTCCTTAATCAGCTTCTGGAACGGCGGCGCCAGGCTCTATGTCCAGGCAGCACCCGGAACTTTGTCATCCATCGTTTGGG	Signaling by GPCR;GPCR downstream signalling;Death Receptor Signalling;Signaling by Rho GTPases;Signaling by Rho GTPases# Miro GTPases and RHOBTB3	ENSMUSG00000028059	16800
Arhgef6	NM_152801.2	NM_152801.2:480	TTGAGCCTGATGACCTCTATTCGGGGGCCAATTTCTCCAAGGTTCTGAATACTCTTTTAGCTGTCAACAAAGCAACTGAAGATCAGCTCTCAGAAAGACC	Signaling by GPCR;GPCR downstream signalling;Cell-Cell communication;Death Receptor Signalling;Signaling by Rho GTPases;Signaling by Rho GTPases# Miro GTPases and RHOBTB3	ENSMUSG00000031133	73341
Arrb1	NM_177231.2	NM_177231.2:4120	TGACACTGTAAGGGGCTGGAATTTGGTGTCATTTGTCCCTACTCCACAGTCTTATGCTGCCATACTGGGTGAGATACACAGGCTCACGTATTTCTTTGGC	Metabolism of proteins;Hemostasis;Vesicle-mediated transport;Signaling by GPCR;GPCR downstream signalling;Signaling by Hedgehog;MAPK family signaling cascades	ENSMUSG00000018909	109689
Atf4	NM_009716.2	NM_009716.2:812	CAAGGAGGATGCCTTTTCCGGGACAGATTGGATGTTGGAGAAAATGGATCTGAAAGAGTTTGACTTCGATGCTCTGTTTCGAATGGATGACCTGGAAACC		ENSMUSG00000042406	11911
Atf7ip	NM_019426.2	NM_019426.2:1178	TTGTCCAGGCAAGAGTGAAGACGACGAACACTTAGACCAAATTCAAAGTAAAGACTCCTGTGATGAGGGAAATAAAGTGAACAGTAATGTCGTCGAGAAG	Chromatin modifying enzymes;Chromatin organization	ENSMUSG00000030213	54343
Atg101	NM_026566.2	NM_026566.2:593	CTGGGCCAGATGTCCTTGGAATTCTATCAGAAGAAAAAGTCTCGATGGCCTTTTTCGGATGAGTGCATCCCCTGGGAGGTGTGGACTGTCAAGGTGCACG	Macroautophagy;Autophagy	ENSMUSG00000037204	68118
Atg2b	NM_029654.4	NM_029654.4:4408	GCTTTGAGTTACACTGTTCCAGTGACGTCGTGCACATCAGAACATGCTCAGACTCATGTGCTGCGCTGATGAACCTCATTCAGTATGTCGCAAGTTACGG		ENSMUSG00000041341	76559
Atox1	NM_009720.2	NM_009720.2:6	TCGTCGCCGCTGCCACTGCCCGTGTGTGCCGCGTCAGTCATGCCGAAGCACGAGTTCTCCGTGGACATGACCTGTGAGGGCTGTGCTGAAGCCGTCTCCA	Antimicrobial peptides	ENSMUSG00000018585	11927
Atp6v1e1	NM_007510.2	NM_007510.2:1025	GAGTGAGTTGTGCATGCTGTCCCTGCTCTTTGGGCATAAAGTGCATGTGGGACTCACATTCCTCCAGGAACACTACCTTCGCTGTTACTGTTTAGGTCTA	Transport of small molecules;Cellular responses to stress;Cellular responses to stimuli	ENSMUSG00000019210	11973
Atp6v1f	NM_025381.2	NM_025381.2:150	GGAGAAGGATACCACCATCAATGAGATCGAAGACACTTTCAGGCAATTTCTAAACAGGGATGACATTGGCATCATTCTCATCAACCAGTACATCGCAGAG	Transport of small molecules;Cellular responses to stress;Cellular responses to stimuli	ENSMUSG00000004285	66144
Atp6v1g2	NM_023179.3	NM_023179.3:994	GAATGACAGCAACAACGCTCACTTTGTAAGGTGGCTGCTGTGAATTATCTGTGAGAATTCAGCATAGTTCCAGATGACGGAGTGCCTGTATCATGACCGC	Transport of small molecules;Cellular responses to stress;Cellular responses to stimuli	ENSMUSG00000024403	66237
Atp7a	NM_001109757.2	NM_001109757.2:1200	TACAGAGTTAGTATTGCAAGTGAAGTTGAAAGTACCGCCAGCTCTCCCTCCAGCTCATCTCTTCAGAAGATGCCTTTGAACATAGTTAGCCAGCCTCTGA	Transport of small molecules;Antimicrobial peptides	ENSMUSG00000033792	11977
Axl	NM_009465.3	NM_009465.3:3820	GAGATTCTAAAGGTCCACAGTCTAGAGTATTAGGTACGACTCCAAGGGTGGGCGCTTGTAGCCATCCTAAGTCCTTTCCCTCCTTAAGCACCTATGCTCC	Signaling by VEGF	ENSMUSG00000002602	26362
BAAT	NM_007519.3	NM_007519.3:747	GAGAAGGTCCTTTTCCAGGGGTCATTGACTTGTTTGGAGGTGCTGGTGGATTGATGGAGTTCCGGGCCAGTCTTCTGGCAAGTCGTGGCTTTGCCACCTT	Metabolism of lipids	ENSMUSG00000039653	12012
Banf1	NM_001038231.2	NM_001038231.2:436	CTGCAGCAGGGCAGGGCTCCTCCCTGTCCTCCATAAAGGAAAAGATGGCTGTTGTCACCCTCACCTCCTATGTACTCCAGGGTCTATGGGGAGTTCTCTC		ENSMUSG00000024844	23825
Bax	NM_007527.3	NM_007527.3:735	CATAAATTATGACATTTTCCTGGGATGAATGGGGGAAGGGGAAAGGCATTTTTCTTACTTTTGTAATTATTGGGAGGGGTGGGAATGGTGGCCTGGGGAG	Gene expression (Transcription);Programmed Cell Death	ENSMUSG00000003873	12028
Bcap31	NM_012060.4	NM_012060.4:65	GCTCCCATCCCTCTGTTGGAACCCTTTAAGTCACAGGATGAGTTTGCAGTGGACTACAGTTGCCACCTTCCTCTACGCAGAGGTCTTTGCTGTGTTGCTT	Adaptive Immune System;Programmed Cell Death;Signaling by Rho GTPases;Signaling by Rho GTPases# Miro GTPases and RHOBTB3	ENSMUSG00000002015	27061
Bcl2	NM_009741.3	NM_009741.3:1844	GGCCTTCTTTGAGTTCGGTGGGGTCATGTGTGTGGAGAGCGTCAACAGGGAGATGTCACCCCTGGTGGACAACATCGCCCTGTGGATGACTGAGTACCTG	Programmed Cell Death;Nucleotide-binding domain# leucine rich repeat containing receptor (NLR) signaling pathways	ENSMUSG00000057329	12043
Bcl2l1	NM_009743.4	NM_009743.4:200	GAGCAACCGGGAGCTGGTGGTCGACTTTCTCTCCTACAAGCTTTCCCAGAAAGGATACAGCTGGAGTCAGTTTAGTGATGTCGAAGAGAATAGGACTGAG	Programmed Cell Death;Nucleotide-binding domain# leucine rich repeat containing receptor (NLR) signaling pathways;MAPK family signaling cascades	ENSMUSG00000007659	12048
Birc3	NM_007464.3	NM_007464.3:425	CCCTGTCATCTCACCATGAACATGGTTCAAGACAGCGCCTTTCTAGCCAAGCTGATGAAGAGTGCTGACACCTTTGAGTTGAAGTATGACTTTTCCTGTG	Metabolism of proteins;Cytokine Signaling in Immune system;Toll-like Receptor Cascades;Nucleotide-binding domain# leucine rich repeat containing receptor (NLR) signaling pathways;Programmed Cell Death;Death Receptor Signalling	ENSMUSG00000032000	11796
Blk	NM_007549.2	NM_007549.2:2198	AAGGATTGTGTTAGAACTTACCTCCAGTTGTGTTCAGACCCCGATAGTCCCGAAATCAGTCTGACCAGTTAGCGATGGACAGGATGTCAGGCTGTCATAA		ENSMUSG00000014453	12143
Bmp10	NM_009756.2	NM_009756.2:282	CATGCTGGAGCTCTACAACAAATTCGCCACAGACCGGACCTCCATGCCGTCTGCTAACATCATCCGGAGCTTCAAGAACGAAGATCTGTTTTCTCAACCA	Extracellular matrix organization;Signaling by TGFB family members	ENSMUSG00000030046	12154
Bpi	NM_177850.3	NM_177850.3:640	TTTACAAAAAGATCTGCAAGATCGTGAGAGACTCTGTGTCCTCCAAACTGCAGCCTTATCTGAAGACCCTTTCTGTGATAACCAGAGTGGATGATGTGAC	Neutrophil degranulation;Toll-like Receptor Cascades;Antimicrobial peptides	ENSMUSG00000052922	329547
Braf	NM_139294.5	NM_139294.5:1102	AAATCCTCACCAGTCCATCTCCTTCAAAATCCATTCCAATTCCACAGCCCTTCCGACCAGCAGATGAAGATCATCGCAATCAGTTTGGGCAACGAGACCG	MAPK family signaling cascades	ENSMUSG00000002413	109880
Brpf3	NM_001081315.1	NM_001081315.1:2110	GTCAGCCTGAGTGAGGTTCCAGATTACCTGGAATTCATATCCAAGCCAATGGATTTTTCTACTATGAGGCGGAAGCTGGAATCTCACCTGTACCACACCT	Hemostasis;Gene expression (Transcription);Chromatin modifying enzymes;Chromatin organization	ENSMUSG00000063952	268936
Bst2	NM_198095.2	NM_198095.2:468	CAGCTCCATGGTGGTCTCCAGCCTACTGGTGCTCAAAGTGTCACTGTTCCTGCTCTTTTGAGGACTCATTAGTTGGCAGGTCACAGTTGTTTGAAGTCAC	Neutrophil degranulation	ENSMUSG00000046718	69550
C1s1	NM_144938.2	NM_144938.2:2490	GGCAGGGTTGATCACTGAGCCGTGTTGGTTATTCAGTTACTATTGCTAACAACATGGCAGAAACCCTTCTATCTTGCGCTATTCCACAGGGATATCTTAT		ENSMUSG00000038521	50908
C3	XM_011246258.1	XM_011246258.1:2702	TGGGTGGAGCACTGGCCTGAGGCAGAAGAATGCCAGGATCAGAAGTACCAGAAACAGTGCGAAGAACTTGGGGCATTCACAGAATCTATGGTGGTTTATG	Adaptive Immune System;Complement cascade;Signaling by GPCR;Metabolism of proteins;GPCR downstream signalling;Neutrophil degranulation	ENSMUSG00000024164	12266
C3ar1	NM_009779.2	NM_009779.2:555	ATAAGCCAATCTGGTGCCAGAATCATCGAAACGTGAGAACCGCCTTCGCCATCTGTGGATGTGTCTGGGTGGTAGCCTTTGTGATGTGTGTGCCCGTATT	Neutrophil degranulation;Complement cascade;Signaling by GPCR;GPCR downstream signalling	ENSMUSG00000040552	12267
C6	NM_016704.2	NM_016704.2:170	CTGATTGACAAGAGTGAAGCCTGTTTCTGTGACCACTACCCATGGACTCACTGGTCCAGCTGTTCTAAGTCCTGCAATTCTGGAACCCAGAGCAGACAGA		ENSMUSG00000022181	12274
C8a	NM_146148.2	NM_146148.2:1022	TGGCATGTACGCCAAGTTCATCAATGACTATGGCACCCACTACATCACCTCTGGAACCATGGGTGGCATTTATGAATATGTTATGGTGCTTGACAAAGAG	Complement cascade	ENSMUSG00000035031	230558
C8b	NM_133882.2	NM_133882.2:1200	GTTACTGCCTGTGCTGGAGGAAGTTTCGGTATTGGTGGTATGGTCTATAAAGTCTATGTCAAAGTGGGCGTTTCCGCAAAGAAATGCAGTGACATTATGA	Complement cascade	ENSMUSG00000029656	110382
C9	NM_013485.1	NM_013485.1:226	TCCTTGCCTCAAACAAAGGTTTCGCTCAAGAAGCATTTTAGCCTTCGGACAGTTTAATGGGAAAAGCTGTGTTGATGTTTTGGGAGACAGACAAGGCTGT	Complement cascade	ENSMUSG00000022149	12279
CYP7B1	NM_007825.4	NM_007825.4:1030	TGTTCTGGGCAATGTATTATATTCTTCGGCATCCTGAAGCTATGGAAGCCCTGCGTGACGAAATTGACAGTTTCCTGCAGTCAACAGGTCAAAAGAAAGG	Metabolism of lipids	ENSMUSG00000039519	13123
Calm1	NM_009790.4	NM_009790.4:1575	GGTCAGCATACACAGAGACACGCAACATCCAGTGCAAGCTGGATTTCCCACCAGGTTCTCTAGCCACAACTCCTGAAACCAGACAGACTCGGAGTTCTTT	Adaptive Immune System;Hemostasis;GPCR downstream signalling;Signaling by GPCR;Intracellular signaling by second messengers;Metabolism of vitamins and cofactors;Signaling by VEGF;Signaling by Rho GTPases;Signaling by Rho GTPases# Miro GTPases and RHOBTB3;Signaling by WNT;Fc epsilon receptor (FCERI) signaling;Transport of small molecules;Metabolism of proteins;Muscle contraction;C-type lectin rece…	ENSMUSG00000001175	12313
Capn5	NM_007602.3	NM_007602.3:4218	AGGGATAGCCGTGGCTTCATTTATCGTTTGCACCCAGGAGGCCTTGTAGTCTTCCAATTGCAGGAGATCAGCCCTACAGTGTATTCTACGTGAACCAACA	Extracellular matrix organization	ENSMUSG00000035547	12337
Card9	NM_001037747.1	NM_001037747.1:210	ACAGGCCACAAGGGCTACGTGGCTTTCCTCGAGAGCCTGGAGCTCTACTACCCTCAGTTATACCGGAAAGTCACTGGCAAGGAGCCAGCACGCGTCTTCT	C-type lectin receptors (CLRs)	ENSMUSG00000026928	332579
Casp12	NM_009808.4	NM_009808.4:766	AGCACATTCCTGGTGTTTATGTCCCATGGCATCCTGGAAGGAATCTGTGGGGTGAAGCACCGAAACAAAAAGCCAGATGTTCTTCATGATGACACTATCT		ENSMUSG00000025887	12364
Casp3	NM_009810.2	NM_009810.2:630	GAGGCTGACTTCCTGTATGCTTACTCTACAGCACCTGGTTACTATTCCTGGAGAAATTCAAAGGACGGGTCGTGGTTCATCCAGTCCCTTTGCAGCATGC	Cytokine Signaling in Immune system;Programmed Cell Death;Death Receptor Signalling	ENSMUSG00000031628	12367
Casp4	NM_007609.2	NM_007609.2:408	ATTTACCCAATAAAGGAGGCCAATGGCCGTACACGAAAGGCTCTTATCATATGCAATACAGAGTTCAAACATCTCTCACTGAGGTATGGGGCTAACTTTG	Programmed Cell Death;Nucleotide-binding domain# leucine rich repeat containing receptor (NLR) signaling pathways	ENSMUSG00000033538	12363
Casp6	NM_009811.3	NM_009811.3:360	CAAGCCACATAGATGCCGATTGCTTCATCTGTGTCTTCCTGAGCCATGGGGAAGGCAACCACGTTTACGCATACGACGCCAAAATTGAAATTCAGACGTT	Programmed Cell Death	ENSMUSG00000027997	12368
Casp7	NM_007611.2	NM_007611.2:1468	TGGTTGTTCTCAGTGGCTTAGGGCAGATTTTTAAGCCGACCTTCCCAGGTGGCTGAGAGAAGACGACAGTTAATATTCCAGTATATAGAACCCAATCCAG	Programmed Cell Death	ENSMUSG00000025076	12369
Casp8	NM_009812.2	NM_009812.2:1463	TTTCATTCAGGCTTGCCAAGGAAGTAACTTCCAGAAAGGAGTGCCTGATGAGGCAGGCTTCGAGCAACAGAACCACACTTTAGAAGTGGATTCATCATCT	Toll-like Receptor Cascades;Programmed Cell Death;Nucleotide-binding domain# leucine rich repeat containing receptor (NLR) signaling pathways;Death Receptor Signalling;C-type lectin receptors (CLRs)	ENSMUSG00000026029	12370
Cat	NM_009804.2	NM_009804.2:480	AGCTGACACAGTTCGTGACCCTCGGGGGTTTGCAGTGAAATTTTACACTGAAGATGGTAACTGGGATCTTGTGGGAAACAACACCCCTATTTTCTTCATC	Neutrophil degranulation;Cellular responses to stress;Cellular responses to stimuli	ENSMUSG00000027187	12359
Cbl	NM_007619.2	NM_007619.2:3820	GCCTTGATGCCAGGTGTATGTTTCTGATGTAGGTCATGAGTGTTTCTGCCTAACAGGAACAGAACATTTGTTTCCAGGGTGGCTTTCCAACCCAAAACCA	Cytokine Signaling in Immune system;Signaling by TGFB family members;Vesicle-mediated transport	ENSMUSG00000034342	12402
Ccl19	NM_011888.2	NM_011888.2:465	CTTCTGCCAAGAACAAAGGCAACAGCACCAGAAGGAGCCCTGTGTCTTGAGTAAAGAGATGTGAATCACTCTGGCCCAGGAAACCAAGGACCAGAAGAGA	Signaling by GPCR;GPCR downstream signalling	ENSMUSG00000071005	24047
Ccl2	NM_011333.3	NM_011333.3:415	TCTTCAGCACCTTTGAATGTGAAGTTGACCCGTAAATCTGAAGCTAATGCATCCACTACCTTTTCCACAACCACCTCAAGCACTTCTGTAGGAGTGACCA		ENSMUSG00000035385	20296
Ccl4	NM_013652.1	NM_013652.1:140	TTCTCAGCACCAATGGGCTCTGACCCTCCCACTTCCTGCTGTTTCTCTTACACCTCCCGGCAGCTTCACAGAAGCTTTGTGATGGATTACTATGAGACCA	Signaling by GPCR;GPCR downstream signalling	ENSMUSG00000018930	20303
Ccn2	NM_010217.2	NM_010217.2:2240	GGCTCAGGGTAAGGTCCGATTCCTACCAGGAAGTGCTTGCTGCTTCTTTGATTATGACTGGTTTGGGGTGGGGGGCAGTTTATTTGTTGAGAGTGTGACC		ENSMUSG00000019997	14219
Ccna2	NM_009828.2	NM_009828.2:1280	ACTGGATATACCCTGGAGAGTCTTAAGCCTTGTCTTGTGGACCTTCACCAGACCTACCTCAAAGCGCCACAACATGCCCAACAGTCAATACGGGAAAAGT	Metabolism of proteins;Gene expression (Transcription);Cellular responses to stress;Cellular responses to stimuli	ENSMUSG00000027715	12428
Ccr1	NM_009912.4	NM_009912.4:1526	CTTCTGATTCAGACCATAGGTGTCAACCAAGGAAGGTCTAAGAAGAGAATGAGGAGACAGTATATAGCTCTCCAAGACTGATACTGACAGTTCTTACAGT	Signaling by GPCR;GPCR downstream signalling	ENSMUSG00000025804	12768
Ccr2	NM_009915.2	NM_009915.2:2965	ATGAACTAACATAGACAGCTCAGGATTAACAGGGACTTGTGGTTTGTGGTCTGTGGGCTTATCCAAGCATGGTGATTTAGACTCTAAGGTCCGTCTGGAT		ENSMUSG00000049103	12772
Ccr4	NM_009916.2	NM_009916.2:394	CTACTACGCCGCCGACCAGTGGGTTTTTGGACTAGGTCTGTGCAAGATCGTTTCATGGATGTACCTGGTGGGCTTCTACAGCGGCATCTTCTTCATCATG	Signaling by GPCR;GPCR downstream signalling	ENSMUSG00000047898	12773
Ccr7	NM_007719.2	NM_007719.2:755	CCCAGATGGTTTTTGGGTTCCTAGTGCCTATGCTGGCTATGAGTTTCTGCTACCTCATTATCATCCGTACCTTGCTCCAGGCACGCAACTTTGAGCGGAA	Signaling by GPCR;GPCR downstream signalling	ENSMUSG00000037944	12775
Ccs	XM_006531645.1	XM_006531645.1:185	GTGCACAAGACCCTGAAAGGGGTGGCAGGTGTCCAGAATGTGGACGTTCAGTTGGAGAACCAGATGGTGTTGGTGCAGACGACTCTGCCCAGCCAGGAGG		ENSMUSG00000034108	12460
Cd14	NM_009841.3	NM_009841.3:235	CTAGACGAGGAAAGTTGTTCCTGCAACTTCTCAGATCCGAAGCCAGATTGGTCCAGCGCTTTCAATTGTTTGGGGGCGGCAGATGTGGAATTGTACGGCG	Neutrophil degranulation;Programmed Cell Death;Toll-like Receptor Cascades	ENSMUSG00000051439	12475
Cd163	NM_053094.2	NM_053094.2:3225	TCACGGCACTCTTGGTTTGTGGAGCCATTCTATTGGTCCTCCTCATTGTCTTCCTCCTGTGGACTCTGAAGCGACGACAGATTCAGCGACTTACAGTTTC	Vesicle-mediated transport	ENSMUSG00000008845	93671
Cd180	NM_008533.2	NM_008533.2:860	AGGGTTTGAAGAACTCTACGATCCAGTCTCTTTGGCTGGGGACATTTGAGGACATGGATGACGAAGATATTAGTCCTGCCGTGTTTGAGGGTCTCTGTGA	Toll-like Receptor Cascades	ENSMUSG00000021624	17079
Cd19	NM_009844.2	NM_009844.2:1697	GACTTCGTTAGGTCCCAAGAACCACATCTGATTCTGAAATCTGGAGATCCCAGATGGTGTCAGTCAGTGAAATGACCTTGATCAGGATGTGTGCATGCTG	Adaptive Immune System;Intracellular signaling by second messengers;Complement cascade	ENSMUSG00000030724	12478
Cd209e	NM_130905.2	NM_130905.2:696	CCAGTTGGGGAGTGGACTTTCACTCATGCGTTTCCCAGTTCCTACTCCCTGTCTATGGGCATGGAAATCTTAGTATTACCTCTGGGACTCATCAGTCTCC		ENSMUSG00000040197	170780
Cd244a	NM_018729.2	NM_018729.2:262	TACAGACAAAAGATGTTTCTGTTCAATGGAAGAAGACAGAACAGGGCTCACACAGAAAAATTGAGATCCTGAATTGGTATAATGATGGTCCCAGTTGGTC	Hemostasis	ENSMUSG00000004709	18106
Cd34	NM_001111059.1	NM_001111059.1:560	CTGATTATTCGCCTAATAATAGCAGCTTTGAGATGACATCACCCACCGAGCCATATGCTTACACATCATCTTCTGCTCCGAGTGCCATTAAGGGAGAAAT	Adaptive Immune System	ENSMUSG00000016494	12490
Cd36	NM_007643.3	NM_007643.3:1520	GGGACCATTGGTGATGAAAAAGCAGAAATGTTCAAAACACAAGTGACTGGGAAAATCAAGCTCCTTGGCATGGTAGAGATGGCCTTACTTGGGATTGGAG	Adaptive Immune System;Hemostasis;Integration of energy metabolism;Toll-like Receptor Cascades;Vesicle-mediated transport;Neutrophil degranulation	ENSMUSG00000002944	12491
Cd3d	NM_013487.2	NM_013487.2:289	CTGTGTGGAGCTAGACTCGGGCACCATGGCTGGTGTCATCTTCATTGACCTCATCGCAACTCTGCTCCTGGCTTTGGGCGTCTACTGCTTTGCAGGACAT	Adaptive Immune System;Vesicle-mediated transport	ENSMUSG00000032094	12500
Cd3e	NM_007648.4	NM_007648.4:380	TGAGTACTGTGTGGAGGTGGACCTGACAGCAGTAGCCATAATCATCATTGTTGACATCTGTATCACTCTGGGCTTGCTGATGGTCATTTATTACTGGAGC	Adaptive Immune System	ENSMUSG00000032093	12501
Cd3g	NM_009850.2	NM_009850.2:430	GCATTGAGCTAAACATAGGCACCATATCCGGCTTTATCTTCGCTGAGGTCATCAGCATCTTCTTCCTTGCTCTTGGTGTATATCTCATTGCGGGACAGGA	Adaptive Immune System;Vesicle-mediated transport;Fcgamma receptor (FCGR) dependent phagocytosis	ENSMUSG00000002033	12502
Cd4	NM_013488.2	NM_013488.2:950	AAGAGGTGTCCGTACAAAAGTCCACCAAAGACCTCAAGCTCCAGCTGAAGGAAACGCTCCCACTCACCCTCAAGATACCCCAGGTCTCGCTTCAGTTTGC	Adaptive Immune System;Cytokine Signaling in Immune system;Antimicrobial peptides;Vesicle-mediated transport	ENSMUSG00000023274	12504
Cd44	NM_009851.2	NM_009851.2:112	TCGCTTTGGGTGTGTCCTTCGCGCGCTCCCTCCCTCTTAGGTCACTCACTCTTTCAAAGCCTGGAATAAAAACCACAGCCAACTTCCGAAGCGGTCTCAT	Extracellular matrix organization;Hemostasis;Metabolism of carbohydrates;Neutrophil degranulation	ENSMUSG00000005087	12505
Cd6	NM_001037801.2	NM_001037801.2:1315	GAAGTGCCTTCCAGAGTTCCAGTCACGATAGAATCTTCTGTGCCGGTGAGCGTGAAGGATAAGGACTCACAAGGGCTGACACTTCTCATTCTCTGTATTG		ENSMUSG00000024670	12511
Cd68	NM_001291058.1	NM_001291058.1:780	GCACAGTGGACATTCATGGCGCAGAATTCATCTCTTCGAGAGCTCCAAGCTCCCTTGGGCCAAAGCTTCTGCTGTGGAAATGCAAGCATAGTTCTTTCTC	Neutrophil degranulation	ENSMUSG00000018774	12514
Cd84	NM_001252472.1	NM_001252472.1:188	CGCCATCTGTGGATCTGGTTCCTTTGCCTACAAACCTGGTCTGAAGCAGCAGGAAAAGATGCAGACCCGGTGGTAATGAATGGGATTCTTGGGGAGTCAG	Hemostasis	ENSMUSG00000038147	12523
Cd86	NM_019388.3	NM_019388.3:251	CAAAACATAAGCCTGAGTGAGCTGGTAGTATTTTGGCAGGACCAGCAAAAGTTGGTTCTGTACGAGCACTATTTGGGCACAGAGAAACTTGATAGTGTGA	Adaptive Immune System;Intracellular signaling by second messengers	ENSMUSG00000022901	12524
Cd8a	NM_001081110.2	NM_001081110.2:355	CCACCTTCGTTGTCTATATGGCTTCATCCCACAACAAGATAACGTGGGACGAGAAGCTGAATTCGTCGAAACTGTTTTCTGCCATGAGGGACACGAATAA	Adaptive Immune System	ENSMUSG00000053977	12525
Cd8b1	NM_009858.2	NM_009858.2:1075	GCCACCTCATGAATAAAGTTTTCTGCAAACAGTTTCAGGGCTCTCAGCAGCCATCTTACTCTCTCAGGCCTTGCCGTGGGTTTGGGAGGCTGTTGGCTCA	Adaptive Immune System	ENSMUSG00000053044	12526
Cdh2	NM_007664.4	NM_007664.4:2861	TGATCCTTGTTCTCATGTTTGTGGTATGGATGAAACGGCGGGATAAAGAGCGCCAAGCCAAGCAGCTTTTAATTGACCCAGAAGATGATGTAAGAGATAA	Metabolism of proteins;Developmental Biology;Cell-Cell communication	ENSMUSG00000024304	12558
Cdh5	NM_009868.3	NM_009868.3:1615	CAGCAACTTCACCCTCATAAACAACCATGACAACACCGCCAACATCACGGTCAAGTATGGGCAGTTTAATCGGGAGCATGCCAAGTTCCACTACCTGCCC	Signaling by VEGF;Cell-Cell communication	ENSMUSG00000031871	12562
Cdk4	NM_009870.3	NM_009870.3:494	CCTCCACCGGGCCTGCCGGTTGAGACCATTAAGGATCTAATGCGTCAGTTTCTAAGCGGCCTGGATTTTCTTCATGCAAACTGCATTGTTCACCGGGACC	Gene expression (Transcription);Developmental Biology;Cellular responses to stress;Cellular responses to stimuli;Chromatin modifying enzymes;Chromatin organization	ENSMUSG00000006728	12567
Cdkn1a	NM_007669.4	NM_007669.4:1670	AATACCGTGGGTGTCAAAGCACTTAGTGGGTCTGACTCCAGCCCCAAACATCCCTGTTTCTGTAACATCCTGGTCTGGACTGTCTACCCTTAGCCCGCAC	Gene expression (Transcription);Intracellular signaling by second messengers;Developmental Biology;Cellular responses to stress;Cellular responses to stimuli	ENSMUSG00000023067	12575
Cdkn2c	NM_007671.2	NM_007671.2:265	GCCAGGGGGGACCTAGAGCAACTTACTAGTTTGTTGCAAAATAATGTAAACGTCAACGCTCAAAATGGATTTGGGAGAACTGCGCTGCAGGTTATGAAAC		ENSMUSG00000028551	12580
Cdon	NM_021339.2	NM_021339.2:114	ATTTTATTTCTGAGCCACTCTCTGCTGTCCAGAAGCTTGGTAGACCCGTGGTCCTACATTGTTCTGCTAAACCTGTTACTGCCCGAATCTCATGGTTGCA	Developmental Biology;Signaling by Hedgehog	ENSMUSG00000038119	57810
Ceacam3	NM_054059.1	NM_054059.1:413	CATTTTGACCTGTGGACGCCCTCCCACCTCTGCTCAGCTCAGTATTGAATCAGTGCCGCCCAGTGTTGCTAAAGGAGAAAGTGTTCTTCTTCTTGCTCGA	Metabolism of proteins	ENSMUSG00000053228	384557
Cebpa	NM_007678.3	NM_007678.3:1968	AGGAGGACACGGGGACCATTAGCCTTGTGTGTACTGTATGTCGCCAGCCGCTGTTGCTGAAGGAACTTGAAGCACAATCGATCCATCCCAGAGGGACTGG	Developmental Biology	ENSMUSG00000034957	12606
Cfh	NM_009888.3	NM_009888.3:30	TTGCTCATGGGCGGAGCAATCCTGATTTCCTAAACTGACTTTCAACTTCCCTTTGAAGCAAGTCTTTCCCTGCTGTGACCACAGTTCATAGCAGAGAGGA	Complement cascade	ENSMUSG00000026365	12628
Cfhr1	NM_015780.2	NM_015780.2:254	TTGCATCTCCATCAAATTCCTTCTGGACTCGCATCACTTGCACAGAATCAGGATGGTCACCAACTCCGAAGTGTCTCAGGCTATGCTTCTTTCCTTTTGT		ENSMUSG00000057037	50702
Cfhr2	NM_001025575.2	NM_001025575.2:240	TATGGCTTCTATCCTGTAACTGGATCAACTGTTTCAAAGTGTACACCCACTGGCTGGATCCCTGTTCCAAGATGTACCTTGAAACCATGTGAATTTCCAC		ENSMUSG00000033898	545366
Cfi	NM_007686.2	NM_007686.2:421	TTCCTTAATTTATGGGAGAACAAAAACAGAGGGACTTGTTCAAGTCAAACTTGTGGACCAAGATGAGAGAATGTTCATATGTAAAAACAGCTGGAGCATG	Complement cascade	ENSMUSG00000058952	12630
Cflar	NM_207653.3	NM_207653.3:990	GAACATCCACAGAATAGACTTGAACACAAAGATCCAGAAGTACACCCAGTCCAGCCAAGGAGCAAGATCAAATATGAATACTCTCCAGGCTTCGCTCCCA	Programmed Cell Death;Death Receptor Signalling	ENSMUSG00000026031	12633
Cftr	NM_021050.2	NM_021050.2:2646	CGGTGACAACATGGAACACATACCTACGATATTTTACTCTCCATAAAGGCTTACTGCTAGTGCTGATTTGGTGCGTACTGGTTTTTCTGGTTGAGGTGGC	Metabolism of proteins;Macroautophagy;Autophagy;Signaling by Rho GTPases;Signaling by Rho GTPases# Miro GTPases and RHOBTB3;Vesicle-mediated transport;Transport of small molecules	ENSMUSG00000041301	12638
Chil1	NM_007695.2	NM_007695.2:337	TGGAGGGTGGAAATTTGGCGAAAAAAGATTTTCCGAGATTGCCTCCAACACTGAGAGACGCACTGCTTTCGTCCGGTCGGTAGCCCCGTTCCTGCGTTCT	Neutrophil degranulation	ENSMUSG00000064246	12654
Chmp4b	NM_029362.3	NM_029362.3:1105	CTGCGCTAAGCCCACTGCTGCGTCCTCTGTGGAGGGTCGGCCGTTTGCAGTTGAAGCGAACTGGAAATGTAGCCCTGCAGCTGACGTGTCTCACTCTGTA	Vesicle-mediated transport;Macroautophagy;Autophagy;Programmed Cell Death	ENSMUSG00000038467	75608
Chuk	NM_001162410.1	NM_001162410.1:222	TCGTTTAGAGCTAAGTTCCAAAAACAGAGAGCGATGGTGCCATGAAATCCAGATCATGAAAAAGTTGGACCATGCGAATGTTGTAAAGGCCTGTGATGTC		ENSMUSG00000025199	12675
Ciita	NM_007575.2	NM_007575.2:1358	TGCAGCCACTGGCCATGGATGACGAGGTCCTTGATTATATCGTGAGGCAGCCAGACCGTGTTCTGCTCATCCTAGATGCTTTCGAGGAGCTAGAGGCCCA		ENSMUSG00000022504	12265
Ckap4	NM_175451.1	NM_175451.1:2488	GCTAGGAGGGGTCACCATGTGCGTTTGGAGGGGGTGTTCTTTGGGTTCTGATGTGAGAGCTGTATTTTCCACAGAGGATTTGGGCATCTTCCCGAGAGAT	Metabolism of proteins;Signaling by Rho GTPases;Signaling by Rho GTPases# Miro GTPases and RHOBTB3;Neutrophil degranulation	ENSMUSG00000046841	216197
Col10a1	NM_009925.4	NM_009925.4:1850	TAAGATCCCAGGCATATACTATTTCTCCTACCACGTGCATGTGAAAGGGACTCACGTTTGGGTAGGCCTGTATAAGAACGGCACGCCTACGATGTACACG	Extracellular matrix organization	ENSMUSG00000039462	12813
Col14a1	NM_181277.3	NM_181277.3:784	GAGGTTCAACTTCAGGCTTGTGCGCAATTTCTTGGAAAACCTGGTCACAGCGTTCAACGTGGGCTCAGAAAAGACAAGAATCGGCTTGGCACAGTACAGT	Extracellular matrix organization	ENSMUSG00000022371	12818
Col16a1	NM_028266.5	NM_028266.5:312	TCGGGCTCTGGGCCACCTTCAGCCATGGGACAAATATAGGTGAGCGGTGCCCAACTTCACAGCAAGAAGGACTCAAGCTAGAACACAGTAGTGACCCATC	Extracellular matrix organization	ENSMUSG00000040690	107581
Col1a1	NM_007742.3	NM_007742.3:215	CAATGGTGAGACGTGGAAACCCGAGGTATGCTTGATCTGTATCTGCCACAATGGCACGGCTGTGTGCGATGACGTGCAATGCAATGAAGAACTGGACTGT	Extracellular matrix organization;Hemostasis;Adaptive Immune System	ENSMUSG00000001506	12842
Col1a2	NM_007743.2	NM_007743.2:4025	GCTGTGCTTCTGCAGGGTTCCAACGATGTTGAACTTGTTGCTGAGGGCAACAGCAGGTTCACCTACTCTGTCCTAGTCGATGGCTGCTCCAAAAAGACAA	Extracellular matrix organization;Hemostasis;Adaptive Immune System	ENSMUSG00000029661	12843
Col3a1	NM_009930.1	NM_009930.1:4370	CAAGACAGTCTTTGAATATCAAACACGCAAGGCAATGAGACTACCCATCATAGATATCGCACCCTATGACATTGGGGGTCCTGATCAAGAATTTGGTGTG	Extracellular matrix organization;Developmental Biology;Adaptive Immune System;Signaling by PDGF	ENSMUSG00000026043	12825
Col4a1	NM_009931.2	NM_009931.2:4116	CTCCAGGGATCACAGGTTCAAAGGGAGATATGGGACTGCCCGGAGTTCCAGGATTTCAAGGTCAGAAAGGGCTTCCTGGTCTGCAGGGAGTGAAAGGAGA	Extracellular matrix organization;Developmental Biology;Signaling by PDGF	ENSMUSG00000031502	12826
Col4a2	NM_009932.3	NM_009932.3:5600	TTGTGGCAAACCTCCTGCCTCAGCTTCCCAGATGCTGGGATTATGGGCATGCGCCACCACACCCAGCTTGGTGCTTACTCTTAACTTATTACCTCAGATG	Extracellular matrix organization;Developmental Biology;Signaling by PDGF	ENSMUSG00000031503	12827
Col5a1	NM_015734.2	NM_015734.2:832	GGGCCTGAAGAGTATCCGCTTTTCCCTGGCATCAACTTGTCCGATGGCAAGTGGCACCGAATTGCTCTCAGTGTCTACAAGAAAAATGTCACCTTGATCC	Extracellular matrix organization;Developmental Biology;Signaling by PDGF	ENSMUSG00000026837	12831
Col5a3	NM_016919.2	NM_016919.2:322	TCTTCCCAGATGGGCATTTTCCTGAGAACTTTTCTGTGCTGCTCACACTGAGGGCCCAGCCAGCCAATCAGTCTGTCCTTCTGTCTATTTATGATGAGAA	Extracellular matrix organization;Developmental Biology;Signaling by PDGF	ENSMUSG00000004098	53867
Col6a3	XM_897036.2	XM_897036.2:4583	TTGTCAGCAGGATCGTTCGCAGACTCAACATTGGTCCCAGTAAAGTGAGGATTGGGGTCGTGCAGTTTAGCAATGATGTCTTCCCTGAGTTCTACCTGAA		ENSMUSG00000048126	12835
Col6a5	NM_001167923.1	NM_001167923.1:2292	ATTTATGCAGCCATAGATAGGATGTCTCCCATCAACAGAAACACTCTGACAGGAGGAGCACTAACCTTTGTAAATGAATACTTTGACCTTTCCAAGGGGG	Extracellular matrix organization;Developmental Biology;Signaling by PDGF	ENSMUSG00000091345	665033
Col7a1	NM_007738.3	NM_007738.3:550	TGAAGCGTGTGGCCTCACAGCCAACCAGCGATTTCTTCTTCTTCGTCAATGACTTCAGCATCTTGAGGACCCTGTTGCCTCTCATTTCCAGGAGGGTGTG	Extracellular matrix organization;Vesicle-mediated transport;Metabolism of proteins	ENSMUSG00000025650	12836
Cox4i2	NM_053091.2	NM_053091.2:380	TCTTCTTCTTCATTGGATTCACGGCTCTGGTGATTTGGTGGCAGCGAGTCTATGTGTTCCCTAAGAAGGTTGTCACCCTGACGGAAGAACGGAAAGCCCA		ENSMUSG00000009876	84682
Cox6a1	NM_007748.3	NM_007748.3:378	CACAGCACTGGTTTTGGACCCTTACTCTGTGTGGACCACGAAAACCCTTTGGATGCTAAGCTCGTGTCTCCTTTCCTCAGATGGCGACCATTACTCTGAT	Gene expression (Transcription);The citric acid (TCA) cycle and respiratory electron transport;Cellular responses to stress;Cellular responses to stimuli	ENSMUSG00000041697	12861
Cox6b1	NM_025628.3	NM_025628.3:348	CTCTCCTCTGTTCTTTGTCTTTCTCCCCGGATAGAAAAGGGGGACCTCAGCATATGATGGTCCTTACCCTGGGACCCTGAATCATGATGCAACTACTAAT	Gene expression (Transcription);The citric acid (TCA) cycle and respiratory electron transport;Cellular responses to stress;Cellular responses to stimuli	ENSMUSG00000036751	110323
Cox7b	NM_025379.2	NM_025379.2:690	AGCTGTTTTAGGAGCCCACTGGGTCATTGGCCATATAGGTTATGCTTACTGCCCTCTACCTCGTGGTTATATTTGGAATTGCCATTAGCTCCCTTCTGCT	Gene expression (Transcription);The citric acid (TCA) cycle and respiratory electron transport;Cellular responses to stress;Cellular responses to stimuli	ENSMUSG00000031231	66142
Cox7c	NM_007749.3	NM_007749.3:8	TTTCGGTCTTCGCGCTCTGCCGAGCAAGGTCGTGTAGAAAGGGGAGTTAGGTGGTACGGCCATTTCTTCCGCCTTCCGTGTCTGCGGCCCTCGCAGAACT	Gene expression (Transcription);The citric acid (TCA) cycle and respiratory electron transport;Cellular responses to stress;Cellular responses to stimuli	ENSMUSG00000017778	12867
Cpa3	NM_007753.2	NM_007753.2:101	TCCAGAATGAAAAGCACGCCAGTGTCTTGAAGAACTTGACCCAAAGCATTGAGCTCGACTTCTGGTATCCAGATGCTATCCATGATATTGCTGTGAATAT	Metabolism of proteins	ENSMUSG00000001865	12873
Cpb2	NM_019775.3	NM_019775.3:660	CACAATTCCATGGGAAAGAAAATCTGTATACCAGACTTCTGAGGCACGTGGATTTCTACATCATGCCCGTGATGAACGTGGATGGCTATGACTACACGTG	Metabolism of proteins;Complement cascade	ENSMUSG00000021999	56373
Cpn1	NM_030703.2	NM_030703.2:1302	TGTCATTTCCGTCACCGGCATCAACCACGACGTCACTTCAGGTGAACATGGGGATTATTTCCGGCTGCTGCTCCCGGGTACTTACTCTGTCACTGCCAAG	Complement cascade	ENSMUSG00000025196	93721
Cpt1a	NM_013495.1	NM_013495.1:2475	CTTCCAGAAGGTTTACCGTCGGTCTCCCTAGAACAACCGTAGGCTCCACCGTTTGACTTGTGACCCTACTACATCCAGAGATGCCTTGGCTCCAGGAATA	Metabolism of lipids;Signaling by Nuclear Receptors	ENSMUSG00000024900	12894
Creb1	NM_001037726.1	NM_001037726.1:2734	TTCTGTCTGGACAGTTCACCAGATTCTCCAGAAGGCTTTCAAACGGCTAAAGTTTGATCTTTGTCCTGCTGAGCTTGCTGGGAAGGAGATAGCATAAAAG	Cytokine Signaling in Immune system;Intracellular signaling by second messengers;Developmental Biology;Toll-like Receptor Cascades;Signaling by Nuclear Receptors	ENSMUSG00000025958	12912
Creb3	NM_013497.3	NM_013497.3:1345	CTGAGGACTCCTGTCTGTATTCAAATAAAAAGGAGCAGGGGAAAGCTGGCCTTTGCTCACGTGCTCTGTTAGGATGCCCAGGAACTCAGACACACCACAC		ENSMUSG00000028466	12913
Crebbp	NM_001025432.1	NM_001025432.1:3770	TTGGATATTGCTGTGGACGAAAGTATGAGTTCTCCCCACAGACTTTGTGCTGTTACGGAAAGCAGCTGTGTACAATTCCTCGTGATGCAGCCTACTACAG		ENSMUSG00000022521	12914
Crk	NM_133656.4	NM_133656.4:1185	TTTACCATATTCAGGGTACGAAACCGGAGGGCTTATGTGGTTAACTTCTGAGTTGGCAGTTTTAGGTGGTAGTTGCCGTGCCTGTATGAGAAGACGTAAA	Cytokine Signaling in Immune system;Hemostasis;Signaling by PDGF;Signaling by VEGF;Fcgamma receptor (FCGR) dependent phagocytosis	ENSMUSG00000017776	12928
Crkl	NM_007764.4	NM_007764.4:3465	CACGTGCTAGATAACCGGCTGCCAGTAAGCTTTTGAAATCCGAGATGGGATCTCTATAAATTGCCCATGCTGGCTTCAAGATTTCCATCCCAGCCTCAGC	Cytokine Signaling in Immune system;Signaling by PDGF	ENSMUSG00000006134	12929
Crp	NM_007768.4	NM_007768.4:163	TTGTATTTCCCAAGGAGTCAGATACTTCCTATGTGTCTCTGGAAGCAGAGTCAAAGAAGCCACTGAACACCTTTACTGTGTGTCTCCATTTCTACACTGC	Complement cascade	ENSMUSG00000037942	12944
Csf1r	NM_001037859.1	NM_001037859.1:3655	CCACCACTCTTGACCTTCACTCTGTCTATAGTCCCGCCTCATCCTGGATCTTGTACTGAGCGGCAGCTAAAAGTGTTCTACCCAGTGCCCTGTCACTCTA	Cytokine Signaling in Immune system	ENSMUSG00000024621	12978
Csf3r	NM_001252651.1	NM_001252651.1:1294	CCCAGCCTTCTGCCTCAGGGCTATCTCATTGAGTGGGAAATGAGTTCTCCCAGCTACAATAACAGCTATAAGTCCTGGATGATAGAACCTAACGGGAACA	Cytokine Signaling in Immune system	ENSMUSG00000028859	12986
Csnk1a1	NM_146087.2	NM_146087.2:690	ATACAGAGAAGATAAAAACCTCACTGGCACTGCCCGATACGCCAGCATCAATGCACATCTTGGTATTGAGCAGAGTCGCCGAGATGACATGGAATCTTTA		ENSMUSG00000024576	93687
Csnk1d	NM_027874.2	NM_027874.2:1238	CGGGAACGCCGGGATCGAGAAGAACGATTAAGACACTCCCGGAATCCAGCCACTCGTGGCCTCCCTTCTACAGCTTCCGGCCGTCTGCGGGGAACCCAGG	Metabolism of proteins;Vesicle-mediated transport	ENSMUSG00000025162	104318
Csnk1e	NM_001289898.1	NM_001289898.1:835	TGTCAACGCCAATCGAGGTCCTCTGCAAAGGCTACCCCTCCGAGTTCTCAACATACCTCAACTTCTGCCGCTCCCTGCGGTTCGATGATAAGCCTGACTA	Signaling by WNT	ENSMUSG00000022433	27373
Csnk1g3	NM_152809.2	NM_152809.2:145	CGGGTCCGGTGCCGCTCCGGATGCTCGAGGCCGAAGGATGTTTGACCTCCGGATAAGCGAGGCGCCGCCGTGCATTCATTCCCGGTTGCCTCGGTGGCCA		ENSMUSG00000073563	70425
Csnk2a1	NM_007788.3	NM_007788.3:3445	TTCTTGTGTGCCCTAGCGTGCTATGAGGGTCACCATGTTGGATTTGTGCAGAGCTGAAAGCACCAGGTGTGCCAGAGATGCAGTTTGTGATTATGTTTGC	Metabolism of lipids;Intracellular signaling by second messengers;Developmental Biology;Macroautophagy;Autophagy;Signaling by WNT;Gene expression (Transcription);Metabolism of proteins	ENSMUSG00000074698	12995
Csnk2b	NM_009975.2	NM_009975.2:418	GACTACATCCAGGACAAATTTAATCTTACTGGACTCAATGAGCAGGTGCCTCACTATCGACAAGCTCTGGACATGATCTTAGACCTGGAACCTGATGAAG	Metabolism of lipids;Intracellular signaling by second messengers;Developmental Biology;Macroautophagy;Autophagy;Signaling by WNT;Gene expression (Transcription);Metabolism of proteins;Neutrophil degranulation	ENSMUSG00000024387	13001
Ctbp2	NM_001170744.1	NM_001170744.1:3453	TTTGCCTGTGTAGACATCTCCACGCACAGGATTGAAGAAGTAAAAGCTCCTATACAGAAGGTTTCACATCTGAGCAGCAGAGTCGGTTCAGTAAAACCCT	Signaling by WNT	ENSMUSG00000030970	13017
Ctnnb1	NM_007614.2	NM_007614.2:2975	TTGGTCGAGGAGTAACAATACAAATGGATTTGGGGAGTGACTCACGCAGTGAAGAATGCACACGAATGGATCACAAGATGGCGTTATCAAACCCTAGCCT	Gene expression (Transcription);Programmed Cell Death;Developmental Biology;Cell-Cell communication;Signaling by VEGF;Signaling by Rho GTPases;Signaling by Rho GTPases# Miro GTPases and RHOBTB3;Signaling by WNT	ENSMUSG00000006932	12387
Ctnnd1	NM_001085448.1	NM_001085448.1:3264	TTTCTTCGCTGGACTATTGTGCCAACTGCCAGGCTGACTCCTACCCTTGTAGCCCAAATTGGCTGCCGTCATCCGTGAATTACCTACATCTTCCACTGAA	Signaling by VEGF;Cell-Cell communication	ENSMUSG00000034101	12388
Ctsb	NM_007798.3	NM_007798.3:858	TACAAAAATGGCCCAGTGGAGGGTGCCTTCACTGTGTTTTCTGACTTCTTGACTTACAAATCAGGAGTATACAAGCATGAAGCCGGTGATATGATGGGTG	Extracellular matrix organization;Adaptive Immune System;Toll-like Receptor Cascades;Neutrophil degranulation	ENSMUSG00000021939	13030
Ctsd	NM_009983.2	NM_009983.2:585	AAACAGATCTTTGGAGAAGCCACCAAGCAGCCTGGAATCGTATTTGTTGCAGCCAAGTTTGATGGCATCTTGGGCATGGGCTACCCTCATATCTCTGTTA	Extracellular matrix organization;Adaptive Immune System;Metabolism of proteins;Neutrophil degranulation	ENSMUSG00000007891	13033
Ctsl	NM_009984.3	NM_009984.3:45	TTCTTGTGCGCAGCTAGCCGCCTCAGGTGTTTGAACCATGAATCTTTTACTCCTTTTGGCTGTCCTCTGCTTGGGAACAGCCTTAGCTACTCCAAAATTT	Extracellular matrix organization;Adaptive Immune System;Toll-like Receptor Cascades;Gene expression (Transcription)	ENSMUSG00000021477	13039
Ctsw	NM_009985.4	NM_009985.4:190	GCCGTCTGAGCATCTTTGCCCACAATCTGGCTCAGGCTCAAAGGCTACAGCAAGAAGACTTGGGTACAGCTGAGTTTGGAGAGACTCCATTCAGTGACCT	Hemostasis	ENSMUSG00000024910	13041
Cul1	NM_012042.3	NM_012042.3:919	TGATTAGTGGAGTTGTACAATCTTATGTGGAATTGGGGCTGAATGAAGATGATGCATTTGCAAAGGGCCCTACGTTAACAGTGTATAAAGAATCCTTTGA	Adaptive Immune System;Cytokine Signaling in Immune system;Toll-like Receptor Cascades;Signaling by WNT;Gene expression (Transcription);Cellular responses to stress;Cellular responses to stimuli;Fc epsilon receptor (FCERI) signaling;Transport of small molecules;Metabolism of proteins;Signaling by Hedgehog;C-type lectin receptors (CLRs)	ENSMUSG00000029686	26965
Cul3	NM_016716.4	NM_016716.4:1662	CTCAGTCAGCCACACCAAAGTGCAACATCCCACCAGCACCAAGACATGCTTTTGAGATATTTAGAAGGTTCTACTTAGCCAAACACAGTGGTCGACAGCT	Adaptive Immune System;Signaling by Rho GTPases;Signaling by Rho GTPases# Miro GTPases and RHOBTB3;Signaling by WNT;Cellular responses to stress;Cellular responses to stimuli;Metabolism of proteins;Signaling by Hedgehog;MAPK family signaling cascades	ENSMUSG00000004364	26554
Cxcl1	NM_008176.1	NM_008176.1:560	TGCTAGTAGAAGGGTGTTGTGCGAAAAGAAGTGCAGAGAGATAGAGTTTAGTATTATGTTTTGTATGTATTAGGGTGAGGACATGTGTGGGAGGCTGTGT	Neutrophil degranulation;Signaling by GPCR;GPCR downstream signalling	ENSMUSG00000029380	14825
Cxcl10	NM_021274.1	NM_021274.1:115	AGGACGGTCCGCTGCAACTGCATCCATATCGATGACGGGCCAGTGAGAATGAGGGCCATAGGGAAGCTTGAAATCATCCCTGCGAGCCTATCCTGCCCAC	Signaling by GPCR;GPCR downstream signalling	ENSMUSG00000034855	15945
Cxcl11	NM_019494.1	NM_019494.1:345	TTAAGGCGTCAAAACATGTGACATCCTGGGAACGTCTGACTGTGAGCCCTCCAATAAGAACTCTGTGCCAGGAACCTGACCCTCTGCTGTCTTGGAACAT		ENSMUSG00000060183	56066
Cxcl12	NM_021704.3	NM_021704.3:259	CTGAAAATCCTCAACACTCCAAACTGTGCCCTTCAGATTGTTGCACGGCTGAAGAACAACAACAGACAAGTGTGCATTGACCCGAAATTAAAGTGGATCC	Signaling by GPCR;GPCR downstream signalling;Developmental Biology	ENSMUSG00000061353	20315
Cxcl16	NM_023158.6	NM_023158.6:679	CGCAGGGTACTTTGGATCACATCCGAAAATACCTGAAAGCATTTCATCGTTGTCCATTCTTTATCAGGTTCCAGTTGCAGTCCAAAAGCGTGTGTGGGGG	Signaling by GPCR;GPCR downstream signalling	ENSMUSG00000018920	66102
Cxcl2	NM_009140.2	NM_009140.2:765	GGTGGGGGTGGGGACAAATAGATGCAGTCGGATGGCTTTCATGGAAGGAGTGTGCATGTTCACATCATTTTTTTGTAAGCACCGAGGAGAGTAGAACAGC	Neutrophil degranulation;Signaling by GPCR;GPCR downstream signalling	ENSMUSG00000058427	20310
Cxcr1	NM_178241.4	NM_178241.4:860	TCTCTTAGGAGCCCACTTGATTGAAGATACTTGCGAACGCCGCAATGACATTGACCAGGCCCTGTATATTACTGAGATCCTGGGCTTTTCTCATAGTTGT	Neutrophil degranulation;Signaling by GPCR;GPCR downstream signalling	ENSMUSG00000048480	227288
Cxcr3	NM_009910.2	NM_009910.2:605	GTTGTATGGGGTCTCTGTCTGCTCTTTGCCCTCCCAGATTTCATCTACCTATCAGCCAACTACGATCAGCGCCTCAATGCCACCCATTGCCAGTACAACT	Signaling by GPCR;GPCR downstream signalling	ENSMUSG00000050232	12766
Cxcr4	NM_009911.3	NM_009911.3:704	GTTTCAATTCCAGCATATAATGGTGGGTCTCGTCCTGCCCGGCATCGTCATCCTCTCCTGTTACTGCATCATCATCTCTAAGCTGTCACACTCCAAGGGC	Signaling by GPCR;GPCR downstream signalling;Developmental Biology	ENSMUSG00000045382	12767
Cxcr6	NM_030712.4	NM_030712.4:650	AGTGAGGAGATATCCACTATGGTTCTTGTTATACAGATGACTCTGGGGTTCTTCCTGCCATTGCTCACTATGATTCTGTGCTACTCAGGCATTATCAAGA	Signaling by GPCR;GPCR downstream signalling	ENSMUSG00000048521	80901
Cybb	NM_007807.2	NM_007807.2:1535	ACAGAAGACTCTGTATGGACGGCCCAACTGGGATAACGAGTTCAAGACCATTGCAAGTGAACACCCTAACACCACAATAGGCGTTTTCCTGTGTGGCCCT	Adaptive Immune System;Signaling by VEGF;Signaling by Rho GTPases;Signaling by Rho GTPases# Miro GTPases and RHOBTB3;Cellular responses to stress;Cellular responses to stimuli;Neutrophil degranulation	ENSMUSG00000015340	13058
Cycs	NM_007808.4	NM_007808.4:2510	CCTGTGAGATGCAGAAAGGGGACAGTCTCTGTACACTGATTTTACAAGTCAGGAAGTGGGACCACTCTAGCTGATCTGCTTGCTCTTAGTTGCTTTGTAG	Gene expression (Transcription);Programmed Cell Death;The citric acid (TCA) cycle and respiratory electron transport;Cellular responses to stress;Cellular responses to stimuli	ENSMUSG00000063694	13063
Cyfip1	NM_001164661.1	NM_001164661.1:1010	CATCGTGAATCTGTGTGTGGATTACTATGAGAACAGGATGTACTTGACACCCAGCGAAAAACACATGCTTCTCAAAGTCATGGGATTTGGCCTGTACCTG	Neutrophil degranulation;Signaling by VEGF;Signaling by Rho GTPases;Signaling by Rho GTPases# Miro GTPases and RHOBTB3;Fcgamma receptor (FCGR) dependent phagocytosis	ENSMUSG00000030447	20430
Cyp1a1	NM_001136059.2	NM_001136059.2:760	CATAGTCAATCTGAGCAATGAGTTTGGGGAGGTTACTGGCTCTGGATACCCAGCTGACTTCATTCCTGTCCTCCGTTACCTGCCTAACTCTTCCCTGGAT	Metabolism of lipids	ENSMUSG00000032315	13076
Cyp1a2	NM_009993.3	NM_009993.3:891	GTATCCAAGACATCACAAGTGCCCTGTTCAAGCACAGCGAGAACTACAAAGACAATGGCGGTCTCATCCCCGAGGAGAAGATTGTCAACATTGTCAATGA	Metabolism of lipids	ENSMUSG00000032310	13077
Cyp27a1	NM_024264.3	NM_024264.3:1725	GTCTCATGTCACATGTCACGATGTCAGATTCAACAGGAGAACTCTGTGCCCTTCCTATAGACACCAAATGTCTGGCACAATCTCTACTGAGCAGCACCCA	Metabolism of lipids	ENSMUSG00000026170	104086
Cyp2c29	NM_007815.3	NM_007815.3:1555	AGGTCTTTATCCACATCCCTCCCTATCAGGGATATGGTATCTTTCATCCTGGCTTACAGAACCCTCTTCTCTCAAGACCCAGCAAACACATACAGTTTCT		ENSMUSG00000003053	13095
Cyp2c65	NM_028191.2	NM_028191.2:1656	TGAAATAATGTCCCAAGATGTTTCTTCACCATAATACACACAAAGGAAGCATGACATCTCTGGCCATCTATCTCTTAAAGATACAGGAAATGCCTATCTT	Metabolism of lipids	ENSMUSG00000067231	72303
Cyp2e1	NM_021282.2	NM_021282.2:515	TTGACCCTACCTTTCTGATTGGCTGTGCACCCTGCAATGTCATTGCGGATATTCTCTTCAACAAACGCTTCGATTACGATGACAAGAAGTGTCTGGAGCT	Metabolism of lipids	ENSMUSG00000025479	13106
Cyp2j6	NM_010008.4	NM_010008.4:3174	CTTAGCAGGTTTTGTGGGGACACCAAACAGTAGAAGTCAAGGTGTCTCTTTTAACTGATCTTAGAATCTTTTGCCTCCTACTGACTAGGCTCCATCCAGC	Metabolism of lipids	ENSMUSG00000052914	13110
Cyp4a10/31/32	NM_010011.3	NM_010011.3:616	CACTGTCATGAAATGTGCCTTCAGCCACAAGGGCAGTGTTCAGGTAGATGGAAATTACAGGACCTACCTCCAGGCCATTGGGGACTTGAATAACCTATTT	Metabolism of lipids	ENSMUSG00000066072	13117
Cyp4a12a	NM_177406.3	NM_177406.3:70	AGCTGTTGTATCATGAGTGCCTCTGCTCTGAGCTCCATCAGATTCCCAGGAAGCATCTCTGAGTACCTTCAAGTAGCCTCTGTGCTCAGCCTGCTCCTGC	Metabolism of lipids	ENSMUSG00000066071	277753
Cyp7a1	NM_007824.2	NM_007824.2:480	CTCTCTGAAGCCATGATGCAAAACCTCCAATCTGTCATGAGACCTCCGGGCCTTCCTAAATCAAAGAGCGCTGTCTGGGTCACGGAAGGGATGTATGCCT	Metabolism of lipids	ENSMUSG00000028240	13122
Cyp8b1	NM_010012.2	NM_010012.2:1825	CATCCAGCCTGCCTTACTCGATGCCCTTACTCCAAATCCTACCAGCTCAGACTCCAGGGATGTTGCTCAATGGAATCGAGCCATGTGTGCGACTGTTAAT	Metabolism of lipids;Metabolism of vitamins and cofactors	ENSMUSG00000050445	13124
Dapk1	NM_134062.1	NM_134062.1:4935	GTGTAACCCATGCCAGTCCGTTATTGTTGGTGCATAGCAGGTTGGTTCTACGCTGAGATCCTGGTTTGGTCACTTCCCATACTTGAAGTCAGAGAGAAAG		ENSMUSG00000021559	69635
Daxx	NM_007829.3	NM_007829.3:1215	CTTCGGGAAAATCGAACCTTGGCCATGAACCGGCTGGATGAGGTCATCTCCAAGTATGCAATGATGCAAGACAAGACTGAGGAGGGCGAGAGACAGAAGA	Metabolism of proteins;Gene expression (Transcription)	ENSMUSG00000002307	13163
Ddit3	NM_007837.3	NM_007837.3:255	CCTCAGATGAAATTGGGGGCACCTATATCTCATCCCCAGGAAACGAAGAGGAAGAATCAAAAACCTTCACTACTCTTGACCCTGCGTCCCTAGCTTGGCT		ENSMUSG00000025408	13198
Ddr2	NM_022563.2	NM_022563.2:595	TGCTTGATGGAAACAGTAACCCTTATGATGTATTCCTGAAGGACTTGGAGCCACCCATCGTCGCCAGATTTGTTCGCCTTATCCCAGTCACTGACCACTC	Extracellular matrix organization	ENSMUSG00000026674	18214
Depdc5	NM_001025426.2	NM_001025426.2:742	CCCAAGGATGTGACTCTTGACCTGGTGGAATTGACTTTTAAGGATCAGTATATTGGCCGTGGGGATATGTGGCGACTAAAGAAAAGTTTGGTGAGCACCT	Cellular responses to stress;Cellular responses to stimuli	ENSMUSG00000037426	277854
Derl1	NM_024207.4	NM_024207.4:2925	GGAATCTATGTCACTGCCTTCACCGGGTCGGTTTTATGTGATCTCCAGTAGTTTATGACTAGCAGGACAGCAAGCCTTTTTGTATGTGATTGGTGCTCAC	Metabolism of proteins;Transport of small molecules	ENSMUSG00000022365	67819
Derl2	NM_033562.3	NM_033562.3:2395	TATTGTTAGGGTGTGAATTCCTAGTGGTAGAACACCATGCTGTGTGACACACTGTCTCCTGGCAGTGCTGATTTCAGTCACTTGGCCTCTTAGTAGTTTG	Transport of small molecules;Signaling by Hedgehog	ENSMUSG00000018442	116891
Diaph1	NM_007858.2	NM_007858.2:1260	AACACAGTGAAAGATTCAAAGGCAGAGCCACACTTCCTGTCTATCTTGCAGCATCTCCTGTTGGTCCGAAATGATTATGAAGCCAGGCCACAGTACTATA	Neutrophil degranulation;Signaling by Rho GTPases;Signaling by Rho GTPases# Miro GTPases and RHOBTB3	ENSMUSG00000024456	13367
Dll1	NM_007865.3	NM_007865.3:1090	CTCCGGTACTCTTACCGGTTTGTGTGTGACGAGCACTACTACGGAGAAGGTTGCTCTGTGTTCTGCCGACCTCGGGATGACGCCTTTGGCCACTTCACCT	Signaling by NOTCH	ENSMUSG00000014773	13388
Dll4	NM_019454.2	NM_019454.2:542	TGGCAATGTCTCCACGCCGGTATTGGGCACCAACTCCTTCGTCGTCAGGGACAAGAATAGCGGCAGTGGTCGCAACCCTCTGCAGTTGCCCTTCAATTTC	Signaling by NOTCH	ENSMUSG00000027314	54485
Dock1	NM_001033420.2	NM_001033420.2:405	GTGGTCTACCATCTGGAGGCAACTTTATGTGCAAGATAATAGAGAGATGTTTCGAAGTGTGCGACACATGATCTATGACCTTATTGAATGGCGGTCGCAG	Hemostasis;Developmental Biology;Signaling by VEGF;Signaling by Rho GTPases;Signaling by Rho GTPases# Miro GTPases and RHOBTB3;Fcgamma receptor (FCGR) dependent phagocytosis	ENSMUSG00000058325	330662
Dock2	NM_033374.3	NM_033374.3:2410	ATCAACAACCTGATGAAAAGTCAGTACAAGACCACCATCCTATTGCAGGTGGCGGCTTTGAAATACATCCCTTCAGTCCTTCACGATGTGGAAACAGTCT	Neutrophil degranulation;Hemostasis;Signaling by Rho GTPases;Signaling by Rho GTPases# Miro GTPases and RHOBTB3	ENSMUSG00000020143	94176
Dusp7	NM_153459.4	NM_153459.4:2094	TTTTGCACGTGTGTGAAGTCTGATTTCCCAGCAGGCCATTCTGGAAGGGTGGGTTGTCACTCTCTGGGCATCAGGACCCTGGTTCTACCATTTCCTACCT	Cytokine Signaling in Immune system;MAPK family signaling cascades;Toll-like Receptor Cascades	ENSMUSG00000053716	235584
Dusp8	NM_008748.1	NM_008748.1:790	ATTGATAAAGCCAAGCTGTCCAGCTGCCAAGTCATTGTTCACTGTCTGGCTGGCATCTCTCGCTCTGCCACCATTGCCATCGCGTACATCATGAAAACCA	MAPK family signaling cascades	ENSMUSG00000037887	18218
Dynll1	NM_019682.4	NM_019682.4:1210	GCTTTGTAAGCTGAACTTGGTCAGACATTGTGTTCTGTCAGGACCAGGAGTGTGAGACTTTGCTGTTGGTGTGTGCGCAGTCAGTGATTCTCTACTGTGT	Adaptive Immune System;Programmed Cell Death;Macroautophagy;Autophagy;Signaling by Rho GTPases;Signaling by Rho GTPases# Miro GTPases and RHOBTB3;Vesicle-mediated transport;Metabolism of proteins;Cellular responses to stress;Cellular responses to stimuli;Neutrophil degranulation	ENSMUSG00000009013	56455
E2f4	NM_148952.1	NM_148952.1:1204	CCCTCCTCCGACTTTCTCCACCTCCCGGAGACCACGATTACATCTACAACCTGGACGAGAGTGAAGGTGTCTGTGATCTCTTTGATGTTCCTGTTCTCAA	Gene expression (Transcription);Signaling by TGFB family members	ENSMUSG00000014859	104394
Eef2k	NM_007908.3	NM_007908.3:1166	CACTGACTTTGGAGATGGTAACCTTGGTGTCCGGGGAATGGCTCTCTTCTTCTACTCTCATGCCTGCAACCGGATTTGTCAGAGCATGGGCCTTACGCCC	MTOR signalling	ENSMUSG00000035064	13631
Egfr	NM_207655.2	NM_207655.2:1335	TGCTACAAACATCAAACACTTCAAATACTGCACTGCCATCAGCGGGGACCTTCACATCCTGCCAGTGGCCTTTAAGGGGGATTCTTTCACGCGCACTCCT	GPCR downstream signalling;Signaling by GPCR;Intracellular signaling by second messengers;Developmental Biology;Signaling by NOTCH;Vesicle-mediated transport;MAPK family signaling cascades;Signaling by Nuclear Receptors	ENSMUSG00000020122	13649
Egr1	NM_007913.5	NM_007913.5:515	CGGCAGCAGCGCCTTCAATCCTCAAGGGGAGCCGAGCGAACAACCCTATGAGCACCTGACCACAGAGTCCTTTTCTGACATCGCTCTGAATAATGAGAAG		ENSMUSG00000038418	13653
Ehmt1	NM_001012518.2	NM_001012518.2:2845	GCAGCCAGGGAGAATCGCTACGACTGTGTTGTCCTCTTTCTTTCTCGGGATTCAGATGTTACTCTGAAAAACAAGGAAGGAGAGACTCCCTTGCAGTGTG	Gene expression (Transcription);Cellular responses to stress;Cellular responses to stimuli;Chromatin modifying enzymes;Chromatin organization	ENSMUSG00000036893	77683
Eln	NM_007925.3	NM_007925.3:3116	GTCCCTGCCTCCTGTTACCTAAAGCTACTTCCCACATCTGGGACACCCTGGAGTCAGATGGCTCCTCACACTGGGAATAGCTCCCTTGTTCTTATGGAAT	Extracellular matrix organization	ENSMUSG00000029675	13717
Elovl6	NM_130450.2	NM_130450.2:4195	AAGACTGGAGGGGAAATCCATATTCATTGCTGCAGGGGAAAGCAGGTTTATTAATCCTCCCGCTGTCTTTATGAGACCGATTGACCAATGTAGCTCAGGC	Metabolism of lipids	ENSMUSG00000041220	170439
Eomes	NM_010136.2	NM_010136.2:2665	ACTGAAAAGGTCGTTCAAGGTGCTGGATTGATTCATTTATGGGAAACGAGAAATGTTCAGAAAAAGCAGGCTATGAAGAACGAGTGCCCGGTGCTATTAA		ENSMUSG00000032446	13813
Ep300	NM_177821.6	NM_177821.6:4305	TGGGACCTTTCTGGAGAATCGAGTGAATGACTTTCTGAGGCGACAAAATCACCCTGAATCAGGAGAGGTCACTGTTCGGGTTGTTCATGCTTCTGACAAA	Metabolism of proteins;Cellular responses to stress;Cellular responses to stimuli;Signaling by NOTCH;Signaling by WNT;Gene expression (Transcription);C-type lectin receptors (CLRs);Signaling by Nuclear Receptors	ENSMUSG00000055024	328572
Ep400	NM_029337.2	NM_029337.2:7082	TGCCCACACTCCTAATTGGGACCTTGTCAGTGATGTTGTCAACTCCTGTAGTCGAATCTACCGTTCTTCCAAGCAGTGCCGGAATCGTTATGAGAACGTC	Cellular responses to stress;Cellular responses to stimuli	ENSMUSG00000029505	75560
Epas1	NM_010137.3	NM_010137.3:1443	ATGTGCTGAGTGAGATCGAGAAGAACGACGTGGTGTTCTCCATGGACCAGACCGAATCCCTGTTCAAGCCACACCTGATGGCCATGAACAGCATCTTTGA	Metabolism of proteins;Cellular responses to stress;Cellular responses to stimuli	ENSMUSG00000024140	13819
Ephx2	NM_007940.3	NM_007940.3:1255	GAACATGAGTCGGACTTTCAAAAGCTTCTTCCGAGCCAGTGATGAGACAGGTTTCATCGCTGTGCATAAAGCCACTGAAATAGGGGGAATCCTTGTGAAT	Metabolism of lipids	ENSMUSG00000022040	13850
Erc1	NM_053204.2	NM_053204.2:116	GTAAGGCGGCCGCGTCGGCAGCGGCTCGCTCGTCAGGCGGAACCTCGATCTGCCCAGAGGTCGCAGGCGCCGAGGCATTTGTCGTTTCCTACCCGGCTCG		ENSMUSG00000030172	111173
Ern1	NM_023913.2	NM_023913.2:425	CCCAGAATTGGTTCAGGCCTCCCCATGCCGAAGTTCAGATGGAATCCTCTACATGGGTAAAAAGCAAGATATTTGGTATGTTATCGACCTCCTGACTGGC	Cellular responses to stress;Cellular responses to stimuli	ENSMUSG00000020715	78943
Ero1l	NM_015774.2	NM_015774.2:315	GTGTGGAAGAAGAGACTGTGCCGTCAAACCCTGCCATTCTGATGAAGTTCCTGATGGAATTAAGTCTGCGAGCTACAAGTATTCTGAGGAAGCCAACCGC	Metabolism of proteins;Cellular responses to stress;Cellular responses to stimuli	ENSMUSG00000021831	50527
Erp29	NM_026129.2	NM_026129.2:230	AGCGGCCTACACACGAAGGGTGCCCTTCCCTTGGACACAGTCACTTTCTACAAGGTCATTCCCAAAAGCAAGTTCGTCTTGGTGAAGTTCGACACCCAGT		ENSMUSG00000029616	67397
F11r	NM_172647.2	NM_172647.2:1615	CTTCATTTGGCTGGAACTACCGCATGGACCCTTTGAAGATATGTGTGGATGGAGAAGATACGAGCTTTATAGTCTTGGCTCTTTGGTGGCCTCGTGTGTG	Extracellular matrix organization;Hemostasis;Cell-Cell communication;Signaling by TGFB family members	ENSMUSG00000038235	16456
F5	NM_007976.2	NM_007976.2:3255	CACTGTTACTCCACAAGTCCAATGAAACAGCTCTTTCTCCAGACCTGAACCAGACCTCTCCTTCAATGAGTACGGACAGGTCACTTCCTGACTATAATCA	Metabolism of proteins;Hemostasis;Vesicle-mediated transport	ENSMUSG00000026579	14067
F8	NM_001161374.1	NM_001161374.1:6315	ACTTCATTATTCCGGATCAATCAATGCCTGGAGTACCAAGGAGCCCTTTTCTTGGATCAAGGTAGATCTGTTGGCACCAATGATTGTTCATGGCATCAAG	Metabolism of proteins;Hemostasis;Vesicle-mediated transport	ENSMUSG00000031196	14069
FGFR4	NM_008011.2	NM_008011.2:2740	GGTTCATAGTTGAGGCCTTCTGTTCCAGCCTTATGCTCCCATCTCAGAGTTCAACTCTCATCTCAAGATCATGGCCTTGCCCTTGGACTCATCCTCAGAG	MAPK family signaling cascades;Intracellular signaling by second messengers	ENSMUSG00000005320	14186
Fabp4	NM_024406.2	NM_024406.2:50	TCGAAGGTTTACAAAATGTGTGATGCCTTTGTGGGAACCTGGAAGCTTGTCTCCAGTGAAAACTTCGATGATTACATGAAAGAAGTGGGAGTGGGCTTTG	Metabolism of lipids	ENSMUSG00000062515	11770
Fabp5	NM_010634.3	NM_010634.3:430	ACCTGCACTCGGGTCTATGAGAAGGTGCAATGAGGGCTTCCTCGTCATCCTGGACAGGAGTTAGCTGCCAGAGTGAATATGCTCAATTCAGTGAGCGGTC	Metabolism of lipids;Signaling by Nuclear Receptors;Neutrophil degranulation	ENSMUSG00000027533	16592
Fabp6	NM_008375.2	NM_008375.2:162	ATCACAGAGGTCCAGCAGGACGGACAGGACTTCACCTGGTCCCAGTCTTACTCTGGGGGCAACATTATGAGCAACAAGTTCACCATTGGCAAAGAATGTG	Metabolism of lipids	ENSMUSG00000020405	16204
Fadd	NM_010175.5	NM_010175.5:2641	TTAAGTGGCAGTATTGAGTTACTACTGTTGCAGGGCTTTTGGGCCACCAAAGAAACTTATCCCTTTGTACAGAGTCCCTTCAACCACGTTGGGGATTAAA	Toll-like Receptor Cascades;Programmed Cell Death;Death Receptor Signalling	ENSMUSG00000031077	14082
Fap	NM_007986.2	NM_007986.2:2452	CTGAACCAATGCAAGTACTAGCGTGTAGGACAGTCTGAAGGCTTCACATGGACGACTTGGACCATGAATATTGTAAAAGCCGCTAAAAATTTAGGAGGGC		ENSMUSG00000000392	14089
Fas	NM_007987.2	NM_007987.2:95	GGCTCACAGTTAAGAGTTCATACTCAAGGTACTAATAGCATCTCCGAGAGTTTAAAGCTGAGGAGGCGGGTTCGTGAAACTGATAAAAACTGCTCAGAAG	Programmed Cell Death;Death Receptor Signalling	ENSMUSG00000024778	14102
Fasn	NM_007988.3	NM_007988.3:5812	TGGCAAATTTGATCTTTCTAACAACCACCCTCTGGGCATGGCTATCTTCTTGAAGAACGTCACTTTCCATGGGATCCTGCTGGACGCCCTTTTTGAGGAG	Metabolism of lipids;Integration of energy metabolism;Metabolism of vitamins and cofactors	ENSMUSG00000025153	14104
Fbp1	NM_019395.2	NM_019395.2:701	GTGCCACCATGTTGGTCCTTGCCATGGATTGTGGTGTCAACTGCTTCATGCTGGACCCGTCCATTGGAGAATTCATTATGGTGGACAGGGACGTGAAGAT	Metabolism of carbohydrates	ENSMUSG00000069805	14121
Fcer1a	NM_010184.1	NM_010184.1:114	GAGAAATCTGTACTGACCTTGGACCCACCATGGATTAGAATATTTACAGGAGAGAAAGTGACCCTTTCCTGCTATGGGAACAATCACCTTCAAATGAACT	Fc epsilon receptor (FCERI) signaling	ENSMUSG00000005339	14125
Fcer1g	NM_010185.4	NM_010185.4:264	CTATAGCCAGCCGTGAGAAAGCAGATGCTGTCTACACGGGCCTGAACACCCGGAGCCAGGAGACATATGAGACTCTGAAGCATGAGAAACCACCCCAGTA	Neutrophil degranulation;Hemostasis;Fc epsilon receptor (FCERI) signaling;C-type lectin receptors (CLRs)	ENSMUSG00000058715	14127
Fcgr4	NM_144559.1	NM_144559.1:608	GGCGATCCAGGGTCTCCATCCATGTTTCCACCGTGGCATCAAATCACATTCTGCCTGCTGATAGGACTCTTGTTTGCAATAGACACAGTGCTGTATTTCT	Adaptive Immune System;Fcgamma receptor (FCGR) dependent phagocytosis	ENSMUSG00000059089	246256
Fcrlb	NM_001029984.2	NM_001029984.2:266	AGCACCCGTCAGTGATCCTATCCACCTCTCTGTGTCTAACGACTGGCTAATTCTGCAAGTGCCGTATGCTGCGGTGTTCGAGGGAGAGCCCTTGGTGATG		ENSMUSG00000070524	435653
Fga	NM_010196.3	NM_010196.3:1375	TGGCGATGCCACCGAGTTAGACATATCCCACAGTTTTAGCGGCAGTCTCGACGAACTCTCTGAAAGGCATCCTGACCTTTCTGGGTTTTTTGACAACCAC	Extracellular matrix organization;Hemostasis;Toll-like Receptor Cascades;Metabolism of proteins;MAPK family signaling cascades	ENSMUSG00000028001	14161
Fgb	NM_181849.2	NM_181849.2:575	CTTAATCTTCGTGTGCTCCGCTCAATCCTGGAGGACCTGAGAAGCAAAATACAAAAATTAGAGTCTGACATCTCAGCTCAAATGGAATACTGCCGCACTC	Extracellular matrix organization;Hemostasis;Toll-like Receptor Cascades;MAPK family signaling cascades	ENSMUSG00000033831	110135
Fgd2	NM_001159538.1	NM_001159538.1:882	GCAGCCTGACCCTGCAGCACCACATGTTGGAGCCTGTGCAAAGAATCCCGCGGTACGAACTGCTGCTCAAGGAATATGTGCAGAAGCTGCCAGCCCAGGC	Signaling by GPCR;GPCR downstream signalling;Death Receptor Signalling;Signaling by Rho GTPases;Signaling by Rho GTPases# Miro GTPases and RHOBTB3	ENSMUSG00000024013	26382
Fgf15	NM_008003.2	NM_008003.2:315	TCCGCTGGTCCCTATGTCTCCAACTGCTTCCTCCGAATCCGGAGCGACGGCTCTGTGGACTGCGAGGAGGACCAAAACGAACGAAATTTGTTGGAATTCC	MAPK family signaling cascades;Intracellular signaling by second messengers	ENSMUSG00000031073	14170
Fgf2	NM_008006.2	NM_008006.2:287	CTCTACTGCAAGAACGGCGGCTTCTTCCTGCGCATCCATCCCGACGGCCGCGTGGATGGCGTCCGCGAGAAGAGCGACCCACACGTCAAACTACAACTCC	Extracellular matrix organization;Intracellular signaling by second messengers;MAPK family signaling cascades	ENSMUSG00000037225	14173
Fgf21	NM_020013.4	NM_020013.4:440	CCTTGAAGCCAGGGGTCATTCAAATCCTGGGTGTCAAAGCCTCTAGGTTTCTTTGCCAACAGCCAGATGGAGCTCTCTATGGATCGCCTCACTTTGATCC	Transport of small molecules	ENSMUSG00000030827	56636
Fgg	NM_133862.1	NM_133862.1:1105	ACGCAGGCCACCTCAATGGAGTTTATCACCAAGGTGGTACTTACTCAAAATCATCTACTACTAATGGTTTCGACGACGGCATTATTTGGGCGACCTGGAA	Extracellular matrix organization;Hemostasis;Toll-like Receptor Cascades;Metabolism of proteins;MAPK family signaling cascades	ENSMUSG00000033860	99571
Fgl2	NM_008013.2	NM_008013.2:3470	GTAGTAACGCAGCAAATGTCCTCAGTTCTCTGGTGGACAGAGCTCGTGTGCGAGGCTCAAGGAGCATTAGAATCCCAGGATGGGCTGGACCTGGATTTTT	Neutrophil degranulation	ENSMUSG00000039899	14190
Fli1	NM_008026.4	NM_008026.4:1865	AGCAGTTTCTTATCAGCACACGGGTCTCATCATTGTAGGATTCCCTACGATCATGAATCATGGACTTGACCAGGGTTGGTCTGGTTTGAGACTTAGTAAA		ENSMUSG00000016087	14247
Flnb	NM_134080.1	NM_134080.1:6855	GGCCCTAGTAAGGCCGAGATCACATTCGATGACCATAAAAATGGGTCATGCGGTGTGTCTTATATTGCCCAAGAGCCTGGTAACTACGAGGTGTCTATCA	Cytokine Signaling in Immune system	ENSMUSG00000025278	286940
Flt1	NM_010228.3	NM_010228.3:1550	GAAAAGTCCGTGTCCTCGCTTCCAAGCCCACCTCTCTATCCGCTGGGCAGCAGACAAGTCCTCACTTGCACCGTGTATGGCATCCCTCGGCCAACAATCA	Signaling by VEGF	ENSMUSG00000029648	14254
Flt4	NM_008029.3	NM_008029.3:5690	CTGTGTCACCTCTCCTGACTTGTAACTACACACATACGAAATGTACTGGGGAAGAAAACGTGCTCTGCCCTTTTTGGCAGTGTTCTGAAATGAGCTAAGA	Signaling by VEGF	ENSMUSG00000020357	14257
Fn1	NM_010233.1	NM_010233.1:2627	TCCAGACCCTACCGTGGACCAGGTTGATGATACTTCCATTGTTGTTCGGTGGAGTAGACCCCAGGCACCTATCACAGGGTATAGAATTGTCTATTCACCT	Extracellular matrix organization;Hemostasis;Metabolism of proteins;MAPK family signaling cascades	ENSMUSG00000026193	14268
Fnip2	NM_001162999.2	NM_001162999.2:3532	TTGGGAAGCTTGTGTCTACTCCATGCAGTGGGAGTTTGTGATTGTTCAGGAACAGTCGACATTGTCTCCCAGGAATCAAAAGAAAGTAACCTTTCTGGCA	Cellular responses to stress;Cellular responses to stimuli	ENSMUSG00000061175	329679
Foxp3	NM_054039.2	NM_054039.2:194	TGCCTTCAGACGAGACTTGGAAGACAGTCACATCTCAGCAGCTCCTCTGCCGTTATCCAGCCTGCCTCTGACAAGAACCCAATGCCCAACCCTAGGCCAG	Gene expression (Transcription)	ENSMUSG00000039521	20371
Fpr1	NM_013521.2	NM_013521.2:750	TTGCCATTTGCTATGGGTTAATAACCACTAAAATTCACAGGCAGGGCCTGATCAAATCCAGCCGTCCTTTGCGGGTTCTCTCCTTTGTTGTGGCTGCCTT	Neutrophil degranulation;Signaling by GPCR;GPCR downstream signalling	ENSMUSG00000045551	14293
Frs2	NM_177798.3	NM_177798.3:1352	CCCAGAATATCAACAACTCAGCGCAGAGAAGACCTGCACTATTAAACTATGAAAATTTACCATCTTTGCCTCCTGTTTGGGAAGCCCGCAAGCTCAGTAG	Developmental Biology;Intracellular signaling by second messengers;Signaling by Rho GTPases;Signaling by Rho GTPases# Miro GTPases and RHOBTB3;MAPK family signaling cascades	ENSMUSG00000020170	327826
Fst	NM_008046.1	NM_008046.1:680	GGGCAGATCCATTGGATTAGCCTATGAGGGAAAGTGTATCACAAAGTCCTGTGAAGATATCCAGTGTGGCGGCGGGAAAAAATGCCTATGGGATTCCAAG	Signaling by TGFB family members	ENSMUSG00000021765	14313
Furin	NM_011046.2	NM_011046.2:2011	GAGGATCCGGCTGGCGAATGGGTCCTAGAGATTGAAAATACCAGTGAAGCCAACAACTATGGGACGCTGACCAAGTTCACTCTCGTTCTGTATGGCACAG	Extracellular matrix organization;Signaling by NOTCH;Metabolism of proteins;Signaling by TGFB family members;Transport of small molecules;Signaling by PDGF	ENSMUSG00000030530	18550
Fzd2	NM_020510.2	NM_020510.2:2955	CCTGGGATCTTTGGCGCTTCCGTTCCCTTCTCTCCCGGTAGGCTGCTCTTCCGCGGTGGGATCCAGGTTAGCTGTTTGTAGGATTGGGTTGTGTGTTATG	Signaling by WNT	ENSMUSG00000050288	57265
Fzd5	NM_001042659.1	NM_001042659.1:3630	CGAATCTGCGGCTCCGGCCCACCTCCTTTATCATGTTAAACAGTCCTCCTTGCTTTTCTTATTCCTCCTGGTGGAGAGTGGTGATTAGAAACCACACCCA	Signaling by WNT	ENSMUSG00000045005	14367
GPBAR1	NM_174985.1	NM_174985.1:336	GTGTTGCAGCCACTCCGGCCCCATGGAAGTGTGCGGCTAGCCCTGTTCCTCACCTGGGTCAGCTCCCTGTTCTTTGCCAGCCTGCCTGCTCTGGGCTGGA	Signaling by GPCR;GPCR downstream signalling	ENSMUSG00000064272	227289
Gab1	NM_001301298.1	NM_001301298.1:1536	CTTTTCTGAGACAGACTGCAATGACAACGTCCCTTCCCACCAGACTCCTGCTTCCTCCCAGAGCAAACACGGAATGAATGGCTTTTTCCAGCAACAAATG	Developmental Biology;Intracellular signaling by second messengers	ENSMUSG00000031714	14388
Gas1	NM_008086.1	NM_008086.1:1964	AAACTGTTTTCCGGTGAGGGAACACATAGTACTGGTAACGACTTAAATTGCTTGTGACCACTGAGAAACACAGCAATCGTAAGTAAATAGAAAAGTTCCC	Signaling by Hedgehog	ENSMUSG00000052957	14451
Gata3	NM_008091.3	NM_008091.3:1943	CATGCGTGAGGAGTCTCCAAGTGTGCGAAGAGTTCCTCCGACCCCTTCTACTTGCGTTTTTCGCAGGAGCAGTATCATGAAGCCCGAAAGCGACAGATCT	Metabolism of proteins;Hemostasis;Gene expression (Transcription);Signaling by Nuclear Receptors	ENSMUSG00000015619	14462
Gbp3	NM_018734.3	NM_018734.3:1894	CTGAAGGTCCAAGAAGAACTGCTTATTGAAGGATTCAGAGAGAAATCTGATATGTTAAAGAATGAAATAAGTCACCTGAGAGAAGAGATGGAAAGAACAA		ENSMUSG00000028268	55932
Gbp5	NM_153564.2	NM_153564.2:1176	TCGTTCAAGGATGAGGGTGAATTTTTCCAGAAAGAATTGGAGAGCCTACTAAGTGCAAAGCAGGATGAGATTTGTAAGAAGAACGCGGATGCTTCTGCAG		ENSMUSG00000105504	229898
Gcnt1	NM_173442.3	NM_173442.3:3198	TCTAGTGACAAGTCTTATTAGAAAAGCTGAGAATCAGTAGACGAGCTGGGGTTTGTTTTGGACCAATAGAAATGTGTTGGCCATGGGCCACCAGCAATGA	Metabolism of proteins	ENSMUSG00000038843	14537
Gli1	NM_010296.2	NM_010296.2:2279	GAGCCAGAGGTTGGAACTTCTGTGATGGGCAATGGTCTGAACCCATACATGGATTTTTCCTCCACTGATACTCTGGGATATGGGGGACCCGAGGGGACGG	Signaling by Hedgehog	ENSMUSG00000025407	14632
Gli2	NM_001081125.1	NM_001081125.1:5230	AAAAAGAAACTCGTTCACATGACGCTTGCCAGCCTCTGGTGTTTGTGAGATTCCCGGGTTCTGGCTCCTTTGCCTCTATCATTCAGCTAATGAGAGAGAA	Signaling by Hedgehog	ENSMUSG00000048402	14633
Gli3	NM_008130.2	NM_008130.2:6930	ACTGGTCTGAGTTCAGGAGAGTAAATAAAGCAAGGCTTCTTTTTGCCTCAAACAGGTCACAGTGTCATCACAAAATGGGTGATGGAATCCCTGAATTTCA	Signaling by Hedgehog	ENSMUSG00000021318	14634
Glp1r	NM_021332.2	NM_021332.2:407	AGAGAAACTTTCCTGAGGAACAGCTCCTGTCCCTGTACATTATCTACACAGTGGGGTACGCACTTTCTTTCTCCGCCTTGGTCATCGCTTCAGCCATCCT	Signaling by GPCR;GPCR downstream signalling;Integration of energy metabolism	ENSMUSG00000024027	14652
Gnb4	NM_013531.4	NM_013531.4:2555	TCCTAACGGAACAGACAGCTCTCCTCTTCAGTTCTCTCCTGTAGATTCAAATGATTGACAGTAACAGACTGTTATGTCTTGCTGGTGCCGTCTCCTTGGG	Metabolism of proteins;Hemostasis;GPCR downstream signalling;Signaling by GPCR;Integration of energy metabolism;Signaling by WNT;Transport of small molecules;Signaling by Nuclear Receptors	ENSMUSG00000027669	14696
Gng2	NM_010315.4	NM_010315.4:1352	TGTGAGTACTATTGCATGAACATGTCCCTACATCGCATCCATTCAGAAGTTTCGTTGTTCAGCTGTAAAGCTAAGAAGAGAAGTGAGAGAAAAAGAGGCC	Metabolism of proteins;Hemostasis;GPCR downstream signalling;Signaling by GPCR;Integration of energy metabolism;Signaling by WNT;Transport of small molecules;Signaling by Nuclear Receptors	ENSMUSG00000043004	14702
Gnptab	NM_001004164.2	NM_001004164.2:1214	TTTATCTAAATGACGATGTCATGTTCGGTAAGGACGTCTGGCCGGACGATTTTTACAGCCACTCCAAAGGTCAAAAGGTTTATTTGACATGGCCTGTGCC		ENSMUSG00000035311	432486
Got2	NM_010325.2	NM_010325.2:134	CTCTGCCAGAGCCAGCTCCTGGTGGACCCATGTTGAAATGGGACCTCCAGATCCCATCCTGGGCGTTACCGAAGCCTTCAAGAGAGATACCAACAGCAAG	Metabolism of carbohydrates;Metabolism of amino acids and derivatives	ENSMUSG00000031672	14719
Gpc4	NM_008150.2	NM_008150.2:310	GACCATTTGAAGATCTGTCCCCAGGATTATACATGCTGTTCTCAAGAGATGGAAGAGAAGTACAGCCTGCAAAGTAAAGATGATTTCAAAACCGTGGTCA	Metabolism of carbohydrates;Metabolism of vitamins and cofactors	ENSMUSG00000031119	14735
Gpr65	NM_008152.2	NM_008152.2:575	AGTCAGCGTCCCAGCCAACATCGGATCTTTATGCGTATCCTTTCTGCAAGCGAAGAAGGAAAATGAGCTAGGGATTTACCTCTTCAGTCTGTCCCTGTCA	Signaling by GPCR;GPCR downstream signalling	ENSMUSG00000021886	14744
Gpx2	NM_030677.2	NM_030677.2:610	CGTGCGCCGCTCAGACGTGTCCTGGAACTTTGAGAAGTTCCTCATAGGGCCAGAAGGGGAGCCCTTCCGTCGCTACAGCCGCAGCTTCCAGACCATCAAC	Metabolism of lipids;Gene expression (Transcription);Cellular responses to stress;Cellular responses to stimuli	ENSMUSG00000042808	14776
Gpx3	NM_008161.2	NM_008161.2:27	ACGCGCCCCAGCCCGCCATGGCCCGGATCCTCCGGGCATCCTGCCTTCTGTCCCTGCTCCTGGCCGGGTTTGTTCCGCCGGGCCGGGGACAAGAGAAGTC	Cellular responses to stress;Cellular responses to stimuli	ENSMUSG00000018339	14778
Grb10	NM_010345.4	NM_010345.4:278	GGTTTTCGCCACAACAAAGAAGCCAACCAGAGCATGGTCTTGGGCTTCAAGTACTAATGAACAACGATATTAACTCGTCCGTGGAAAGCCTTAACTCAGC	Cytokine Signaling in Immune system;Developmental Biology	ENSMUSG00000020176	14783
Grem1	NM_011824.4	NM_011824.4:1085	GAGGGCTGCATTAGACTCGGAACTGTTCAGTGCTCGCCCTATGCTCCCATAGCCCATCCCTTTCTTTGCTCTCCCTGACATCTCAGTCGTAGCCCATGTT		ENSMUSG00000074934	23892
Gsk3b	NM_019827.3	NM_019827.3:2215	CCACTGATTACACGTCCAGTATAGATGTATGGTCTGCAGGCTGTGTGTTGGCTGAATTGTTGCTAGGACAACCAATATTTCCTGGGGACAGTGGTGTGGA	Gene expression (Transcription);Developmental Biology;Signaling by WNT;Cellular responses to stress;Cellular responses to stimuli;Signaling by Hedgehog	ENSMUSG00000022812	56637
Gzma	NM_010370.2	NM_010370.2:188	CTGTGCTGGCGCTTTGATTGAAAAGAACTGGGTGTTGACTGCTGCCCACTGTAACGTGGGAAAGAGATCTAAGTTCATTCTTGGGGCTCACTCAATCAAT		ENSMUSG00000023132	14938
Gzmb	NM_013542.2	NM_013542.2:1020	TTCTGCCACCATGCTGTGACAACCCAACTGACATCTTCCTATGGAAGTTTGCCCTCTCCACAAAAGAAGTAGAATGTTTGCATTGGAGCTGGGCATGCTC	Programmed Cell Death	ENSMUSG00000015437	14939
Gzmd	NM_010372.2	NM_010372.2:214	ATACTGTGGAGGCTTCCTGATTCAAGATGACTTTGTGCTGACGGCTGCTCACTGCAAAAACAGCTCTGTCCAAAGCTCAATGACAGTCACACTGGGGGCC		ENSMUSG00000059256	14941
Gzme	NM_010373.3	NM_010373.3:114	GCTGGAGCAGAGGAGATCATCGGCGGCCATGTGGTGAAGCCACACTCCCGCCCCTACATGGCGTTTGTTAAGTCTGTGGATATTGAAGGTAATAGGAGAT		ENSMUSG00000022156	14942
H2-Aa	NM_010378.2	NM_010378.2:450	TCAGAAATAGCAAGTCAGTCGCAGACGGTGTTTATGAGACCAGCTTCTTCGTCAACCGTGACTATTCCTTCCACAAGCTGTCTTATCTCACCTTCATCCC		ENSMUSG00000036594	14960
H2-Ab1	NM_207105.2	NM_207105.2:164	AAGGCATTTCGTGTACCAGTTCATGGGCGAGTGCTACTTCACCAACGGGACGCAGCGCATACGATATGTGACCAGATACATCTACAACCGGGAGGAGTAC		ENSMUSG00000073421	14961
H2-D1	NM_010380.3	NM_010380.3:1133	GTGACAGACGATGTGTTCAGGTCTCTCCTGTGACATCCAGAGCCCTCAGTTCTCTTTACACAACATTGTCTGATGTTCCCTGTGAGCTTGGGTTCAGTGT		ENSMUSG00000073411	14964
H2-DMa	NM_010386.3	NM_010386.3:530	AGCTGTCGATGGGCTGACCTTCCAGGCTTTCTCTTATTTAAACTTCACACCGGAACCCTTTGACCTTTACTCCTGCACTGTGACACACGAGATTGACCGC		ENSMUSG00000037649	14998
H2-DMb1	NM_010387.3	NM_010387.3:12	ACAAGTTTAGGATCTCAGGAGGGGCTGAGTGACTTGGCGCCACATAAGCAGCAAGGAGCAAGGGGCCTGAGCAAGAGGTACCATATTTACCTCAGTGTGT		ENSMUSG00000079547	14999
H2-DMb2	NM_010388.4	NM_010388.4:195	TTTGGGGTGCTGTCTAGATTGGCTGAAATAATTTCAAATATCCTCAACGAACAGGAGAGCCTTATTCATCGCTTGCAAAACGGGCTTCAGGACTGTGCCA	Adaptive Immune System	ENSMUSG00000037548	15000
H2-Eb1	NM_010382.2	NM_010382.2:935	AAACATGTCCTGCTTGGCCCACATCCCTCCAGAGACACTGCTCTTCCAGGACCTGGCTCCTCCTGATTCTCCACCCTGGAGATCTGTGCTCCTGATGGCT		ENSMUSG00000060586	14969
H2-K1	NM_001001892.2	NM_001001892.2:37	CCCGCAGAACTCAGAAGTCGCGAATCGCCGACAGGTGCGATGGTACCGTGCACGCTGCTCCTGCTGTTGGCGGCCGCCCTGGCTCCGACTCAGACCCGCG	Adaptive Immune System;Neutrophil degranulation	ENSMUSG00000061232	14972
H2-M3	NM_013819.2	NM_013819.2:1180	GAGTCTCCTCTCCATACCTGTGTCTCCTCCTTTTCTCACCTGTACCACAGGGGGATCCAGGACTTCTTCATCCCTTGTGGAACTTTAGGTTTCTATGGGC	Adaptive Immune System;Neutrophil degranulation	ENSMUSG00000016206	14991
H2-Ob	NM_010389.3	NM_010389.3:198	CAATGGTACAGAAAAGGTTCACTTGCTGGTCAGGTTCATCTTCAACCTGGAGGAGTATTTACACTTCGACAGTGACCTGGGGATGTTTGTGGCTCTGACG		ENSMUSG00000041538	15002
H2-Pa	ENSMUST00000182803.1	ENSMUST00000182803.1:320	GGGAACTTCTGAGACCGTCTTCTGCCCAGCACAGAACTCAGATTTCACAAGTTCCACTACCTTACCATCATACCCACGGCGCAGGATGTGTATAACTGCA		ENSMUSG00000098241	150031
H2-Q1	NM_010390.3	NM_010390.3:316	TACTACAACCAGAGCAAGGGCGGCATTCACACCTTCCAGAAGTTGTCTGGCTGTGATCTGGGGTCAGATGGGCGCCTTCAAAGCGGGTACCTGCAGTTCG	Adaptive Immune System;Neutrophil degranulation	ENSMUSG00000079507	15006
H2-Q10	NM_010391.4	NM_010391.4:890	TGAGCCCCTCACCCTGAGATGGGAACCTCCTCCTTCCACTGACTCTATCATGTCACACATTGCTGATCTGCTGTGGCCATCATTAAAGCTCTGGTGGTAT	Adaptive Immune System;Neutrophil degranulation	ENSMUSG00000067235	15007
H2-Q2	NM_010392.2	NM_010392.2:472	ACCTGGCAGCACTGAAGACCCGAAGCAAGTTGGAGCAGGCTGGTCTTGCAGAGAAGCGCAGGGCCTACCTGGAGGTCGATTGCTTGACGTGGCTCCGCAG	Adaptive Immune System;Neutrophil degranulation	ENSMUSG00000091705	15013
H2-T23	NM_010398.3	NM_010398.3:441	CCTACGATGGCCAGGATTACATCTCCCTGAACGAGGACCTGCGTTCCTGGACCGCGAATGACATAGCCTCACAGATCTCTAAGCACAAGTCAGAGGCAGT	Adaptive Immune System;Neutrophil degranulation	ENSMUSG00000067212	15040
Hadh	NM_008212.3	NM_008212.3:883	CCTTATTTCAGCCCAGTCCTTCCATGAATAATCTGGTGGCCCAGAAGAAGCTGGGCAAGAAGACCGGAGAAGGATTTTACAAATACAAGTGACACTTCCC	Metabolism of lipids	ENSMUSG00000027984	15107
Hadha	NM_178878.2	NM_178878.2:120	CAACGTCTTCTGCTCTGCTGACCAGAACCCATATTAATTATGGCGTCAAAGGGGATGTGGCAGTTATTCGGATTAACTCACCCAATTCAAAGGTAAATAC	Metabolism of lipids	ENSMUSG00000025745	97212
Havcr1	NM_134248.2	NM_134248.2:115	CATGTACTTACTCAACATATCGTGGAATCACAACGACATGTTGGGGCCGAGGGCAATGCCCATCTTCTGCTTGTCAAAATACACTTATTTGGACCAATGG		ENSMUSG00000040405	171283
Hc	NM_010406.1	NM_010406.1:1065	CTACACACTGAATTTGGTCGCTACTCCTCTTTTCGTGAAGCCCGGGATTCCATTTTCCATCAAGGCACAGGTTAAAGATTCACTCGAGCAGGCGGTAGGA	Signaling by GPCR;GPCR downstream signalling;Complement cascade	ENSMUSG00000026874	15139
Hcar2	NM_030701.1	NM_030701.1:770	TCATTTGCTTCCTACCCAGTGTGGCTGTGCGCATCCGCATCTTCTGGCTTCTCTACAAATATAACGTACGCAACTGTGACATCTACTCCTCGGTGGACCT	Signaling by GPCR;GPCR downstream signalling	ENSMUSG00000045502	80885
Hcfc1	NM_008224.3	NM_008224.3:7466	ACCTCCTTCTGGAACAGTGTGAGACAATTAAACTTCATTCCCTGTGGGTTAGCACTTAATATGTAGAAGCTTGGGCTTGAAGGTGATGTCCACCTTAATC	Metabolism of proteins;Chromatin modifying enzymes;Chromatin organization	ENSMUSG00000031386	15161
Hck	NM_010407.3	NM_010407.3:1874	GAGGACTTCACAATCTCTTTCTGACTCTAGTCATCTGCAATCCGCCACTCTCAGGGCCTCCAAGTTGGTATGTCTCATTTGCCTGGAATGACTGAATTCA	Cytokine Signaling in Immune system;Fcgamma receptor (FCGR) dependent phagocytosis	ENSMUSG00000003283	15162
Hdac4	NM_207225.1	NM_207225.1:2800	AGACGCTGAGTACTTGGCAGCCTTCAGAACGGTGGTTATGCCTATCGCAAATGAGTTTGCCCCAGATGTGGTACTGGTGTCATCGGGCTTCGATGCTGTG	Metabolism of proteins;Gene expression (Transcription)	ENSMUSG00000026313	208727
Hdc	NM_008230.4	NM_008230.4:745	TTCTACCTGTGGACGACAACTTCTCACTCCGAGGAGAAGCTCTCCAGAAAGCTATTGAGGAAGACAAGCAACAGGGCTTGGTGCCTGTGTTTGTCTGTGC	Metabolism of amino acids and derivatives	ENSMUSG00000027360	15186
Hif1a	NM_010431.2	NM_010431.2:1294	ACCATGATATGTTTACTAAAGGACAAGTCACCACAGGACAGTACAGGATGCTTGCCAAAAGAGGTGGATATGTCTGGGTTGAAACTCAAGCAACTGTCAT	Metabolism of proteins;Cellular responses to stress;Cellular responses to stimuli	ENSMUSG00000021109	15251
Hif3a	NM_001162950.1	NM_001162950.1:2750	CAGCGACTTCCTCCACTCCACAGACCTATAATCTCTGGATCTTGAATACTTGACTCCCACCTTTACTGTTTGTAGACTGTGCAACTTCTAGCCTTCCCTG	Metabolism of proteins;Cellular responses to stress;Cellular responses to stimuli	ENSMUSG00000004328	53417
Hikeshi	NM_026304.3	NM_026304.3:99	TGCAAATTCTGGAAGGTTCTTGAGTTCAATTAGGACAGTGGCTGCGGAATTCCTGGTGTCCGGCCTGAGGTGCCCGCTGGCCTAGCAGAGGCGCCGAGGG	Cellular responses to stress;Cellular responses to stimuli	ENSMUSG00000062797	67669
Hkdc1	NM_145419.1	NM_145419.1:1600	AAGACCCACTCTCTGGCTACCGTGAAGATGCTTCCCACCTATGTCTATGGGATGCCGGATGGCACAGAGAAAGGAAAGTTCCTTGCCCTGGATTTGGGGG		ENSMUSG00000020080	216019
Hmgcs2	NM_008256.4	NM_008256.4:2965	GTGTCCCATTGTTGGGCCCTGGTATTCCTCTACCAGAAGTCACATGGATTCAACTAGGGGATGATCTCAAAGTAACACTGTGGAACTGGGAAGATGGCCC	Metabolism of lipids	ENSMUSG00000027875	15360
Hmox1	NM_010442.2	NM_010442.2:610	CTGGGGAGGGCCTGGCTTTTTTTACCTTCCCGAACATCGACAGCCCCACCAAGTTCAAACAGCTCTATCGTGCTCGAATGAACACTCTGGAGATGACACC	Transport of small molecules;Cellular responses to stress;Cellular responses to stimuli	ENSMUSG00000005413	15368
Hsbp1	NM_024219.1	NM_024219.1:710	CTTCTCCAGATGGCCCAGGACATTTAATAGTTGTTTGTGCCGAAGCGTCTCTCAGAGTTTTGCATGAGATTCTAGTAGCGTTGGTAGGACCTGCCATGCT	Cellular responses to stress;Cellular responses to stimuli	ENSMUSG00000031839	68196
Hsd11b1	NM_008288.2	NM_008288.2:110	CAGGTCCCTGTTTGATGGCAGTTATGAAAAATTACCTCCTCCCGATCCTGGTGCTCTTCCTGGCCTACTACTACTATTCTACAAATGAAGAGTTCAGACC	Metabolism of lipids	ENSMUSG00000016194	15483
Hsd17b4	NM_008292.4	NM_008292.4:996	CAGCAAGCCGCAGACCATTCAAGAATCAACAGGTGGTATAGTCGAAGTTTTACATAAGGTAGATTCAGAAGGAATCTCACCAAACCGTACCAGTCACGCG	Metabolism of lipids	ENSMUSG00000024507	15488
Hsp90aa1	NM_010480.5	NM_010480.5:235	CCTTGATCATCAATACCTTCTACTCGAACAAAGAGATCTTTCTGAGGGAGCTCATCTCCAATTCATCGGACGCTCTGGATAAAATCCGTTACGAGAGCCT	Neutrophil degranulation;Developmental Biology;Metabolism of vitamins and cofactors;Signaling by VEGF;Signaling by Rho GTPases;Signaling by Rho GTPases# Miro GTPases and RHOBTB3;Fcgamma receptor (FCGR) dependent phagocytosis;Cellular responses to stress;Cellular responses to stimuli;Programmed Cell Death;Signaling by Nuclear Receptors	ENSMUSG00000021270	15519
Hsp90ab1	NM_008302.3	NM_008302.3:1354	TGAGGACAAGGAGAACTACAAGAAGTTCTATGAGGCCTTCTCCAAAAATTTAAAGCTTGGAATTCATGAAGATTCCACTAACCGACGCCGCCTCTCTGAG	Neutrophil degranulation;Developmental Biology;Nucleotide-binding domain# leucine rich repeat containing receptor (NLR) signaling pathways;Signaling by Rho GTPases;Signaling by Rho GTPases# Miro GTPases and RHOBTB3;Fcgamma receptor (FCGR) dependent phagocytosis;Cellular responses to stress;Cellular responses to stimuli;Signaling by Nuclear Receptors	ENSMUSG00000023944	15516
Hspg2	NM_008305.3	NM_008305.3:6162	CACGCATTCAGGTGGTCGTCCTCTCAGCTTCGGGTGCCAACTCAGTGCCAGTCAGGATAGAATCCTCGTCGCCATCCGTGACTGAAGGACAGACGCTTGA	Extracellular matrix organization;Metabolism of carbohydrates;Metabolism of vitamins and cofactors	ENSMUSG00000028763	15530
Htra2	NM_019752.3	NM_019752.3:1088	GGGAGGTGATTGGAGTGAACACCATGAAGGTGACAGCTGGAATCTCCTTTGCCATCCCTTCTGATCGCCTTAGGGAGTTTCTGCATCGCGGGGAAAAGAA		ENSMUSG00000068329	64704
Hvcn1	NM_001042489.1	NM_001042489.1:1555	GTACCATCAGCTTCAAACTGGCTCTGTACCCACTAGCAGCTCTTTCAGTTACTGTACAATTAATGTGTAAAATAAGCCCTCTCCTTCCCAGGGCTCACCC	Neutrophil degranulation	ENSMUSG00000064267	74096
Icam1	NM_010493.2	NM_010493.2:2195	CACATGGGTCGAGGGTTTCTCTACTGGTCAGGATGCTTTTCTCATAAGGGTCGACTTTTTTCACCAGTCACATAAACACTATGTGGACTGGCAGTGGTTC	Extracellular matrix organization;Adaptive Immune System	ENSMUSG00000037405	15894
Icos	NM_017480.1	NM_017480.1:142	TTCACAATGGAGGTGTACAGATTTCTTGTAAATACCCTGAGACTGTCCAGCAGTTAAAAATGCGATTGTTCAGAGAGAGAGAAGTCCTCTGCGAACTCAC	Adaptive Immune System;Intracellular signaling by second messengers	ENSMUSG00000026009	54167
Ifi27	NM_026790.2	NM_026790.2:166	GGTTCCTGTTTGGAAACTTAACTGGTCCTCATGGCGTTTTCGGGCACAGGGACACTGGTGGCTTCCATTGTCTCCAAGATGACATCTTCAGCAGCCATGG		ENSMUSG00000064215	52668
Ifi35	NM_027320.4	NM_027320.4:820	GTCTCTCCCTATGTGAGTGGTGAGATCCAGAAAGCCGAGATCAAATTCCAGCAAGCCCCTCATTCAGTGCTGGTGACAAATATTCCTGATGTCATGGATG		ENSMUSG00000010358	70110
Ifng	NM_008337.1	NM_008337.1:95	CTAGCTCTGAGACAATGAACGCTACACACTGCATCTTGGCTTTGCAGCTCTTCCTCATGGCTGTTTCTGGCTGTTACTGCCACGGCACAGTCATTGAAAG	Cytokine Signaling in Immune system	ENSMUSG00000055170	15978
Ifngr1	NM_010511.2	NM_010511.2:985	AAGCATAATGTTACCTAAGTCCTTGCTCTCTGTGGTAAAAAGTGCCACGTTAGAGACAAAACCTGAATCGAAGTATTCACTTGTCACACCGCACCAGCCA	Cytokine Signaling in Immune system	ENSMUSG00000020009	15979
Igf1	NM_001111274.1	NM_001111274.1:418	GGGCTTTTACTTCAACAAGCCCACAGGCTATGGCTCCAGCATTCGGAGGGCACCTCAGACAGGCATTGTGGATGAGTGTTGCTTCCGGAGCTGTGATCTG	Metabolism of proteins;Hemostasis	ENSMUSG00000020053	16000
Igf1r	NM_010513.2	NM_010513.2:3390	CGTATGAGAACTTCATGCATCTGATCATTGCTCTGCCGGTTGCCATCCTGCTGATCGTTGGGGGGCTGGTTATCATGCTGTATGTCTTCCATAGAAAGAG	Signaling by Nuclear Receptors	ENSMUSG00000005533	16001
Ihh	NM_010544.2	NM_010544.2:535	GGTGGGCAGCCGCCGGAGGCCGCCTCGCAAGCTCGTGCCTCTTGCCTACAAGCAGTTCAGCCCCAACGTGCCGGAGAAGACCCTGGGCGCCAGCGGGCGC	Signaling by Hedgehog	ENSMUSG00000006538	16147
Ikbkb	NM_010546.2	NM_010546.2:498	CTTACCCTGCTGAGTGACATCGCATCGGCTCTTAGATACCTTCACGAAAACAGAATCATCCATCGAGACCTGAAGCCAGAAAACATCGTTCTGCAGCAAG	Adaptive Immune System;Cytokine Signaling in Immune system;Toll-like Receptor Cascades;Nucleotide-binding domain# leucine rich repeat containing receptor (NLR) signaling pathways;Death Receptor Signalling;Fc epsilon receptor (FCERI) signaling;C-type lectin receptors (CLRs)	ENSMUSG00000031537	16150
Il10	NM_010548.1	NM_010548.1:985	GGGCCCTTTGCTATGGTGTCCTTTCAATTGCTCTCATCCCTGAGTTCAGAGCTCCTAAGAGAGTTGTGAAGAAACTCATGGGTCTTGGGAAGAGAAACCA		ENSMUSG00000016529	16153
Il10ra	NM_008348.2	NM_008348.2:2522	CTGTCTGTCTGTGTTAGTACACTACCCTTTAGGTGGCCTTTGGGCTTGAGCACTGGCCCAGGCTTAGGACTTATGTCTGCTTTTGCTGCTAATCTCTAAC	Cytokine Signaling in Immune system	ENSMUSG00000032089	16154
Il11	NM_008350.2	NM_008350.2:285	GCGCTGGGACATTGGGATCTTTGCAGCTTCCTGGTGTGCTGACAAGGCTTCGAGTAGACTTGATGTCCTACCTCCGGCATGTACAATGGCTGCGCCGTGC		ENSMUSG00000004371	16156
Il12rb2	NM_008354.3	NM_008354.3:1395	CTTCTGCACCCACTCACATTAACATAGTGGACCTATGTGGCACTGGGTTGCTGGCTCCTCACCAGGTCTCTGCAAAGTCGGAGAACATGGACAACATTCT	Cytokine Signaling in Immune system	ENSMUSG00000018341	16162
Il13	NM_008355.2	NM_008355.2:425	AGCTACACAAAGCAACTGTTTCGCCACGGCCCCTTCTAATGAGGAGAGACCATCCCTGGGCATCTCAGCTGTGGACTCATTTTCCTTTCTCACATCAGAC		ENSMUSG00000020383	16163
Il17a	NM_010552.3	NM_010552.3:205	ACCTCAAAGTCTTTAACTCCCTTGGCGCAAAAGTGAGCTCCAGAAGGCCCTCAGACTACCTCAACCGTTCCACGTCACCCTGGACTCTCCACCGCAATGA		ENSMUSG00000025929	16171
Il18r1	NM_001161842.1	NM_001161842.1:620	AGATGGTTCAAAGGCAGTGCTTCACATGAGTATAGAGAGCTGAACAACAGAAGCTCGCCCAGAGTCACTTTTCATGATCACACCTTGGAATTCTGGCCAG		ENSMUSG00000026070	16182
Il1b	NM_008361.3	NM_008361.3:1120	GTTGATTCAAGGGGACATTAGGCAGCACTCTCTAGAACAGAACCTAGCTGTCAACGTGTGGGGGATGAATTGGTCATAGCCCGCACTGAGGTCTTTCATT	Cytokine Signaling in Immune system;Programmed Cell Death;C-type lectin receptors (CLRs)	ENSMUSG00000027398	16176
Il1r1	NM_001123382.1	NM_001123382.1:820	CTTCTTCGGAGTAAAAGATAAACTGTTGGTGAGGAATGTGGCTGAAGAGCACAGAGGGGACTATATATGCCGTATGTCCTATACGTTCCGGGGGAAGCAA	Cytokine Signaling in Immune system	ENSMUSG00000026072	16177
Il1rap	NM_134103.2	NM_134103.2:945	GAGAAAGAACCAGGAGAGGAACTGGTTATTCCCTGCAAAGTCTATTTCAGTTTCATTATGGACTCCCACAATGAGGTCTGGTGGACCATTGATGGAAAGA	Cytokine Signaling in Immune system;Intracellular signaling by second messengers	ENSMUSG00000022514	16180
Il21r	NM_021887.1	NM_021887.1:619	TATGGTACACGTGCCATATGCGCTTGTCTCAATTCCTGTCCGATGAAGTTTTCATTGTCAATGTGACGGACCAGTCTGGCAACAACTCCCAAGAGTGTGG	Cytokine Signaling in Immune system	ENSMUSG00000030745	60504
Il27	NM_145636.1	NM_145636.1:402	GCCATGAGGCTGGATCTCCGGGACCTGCACAGGCACCTCCGCTTTCAGGTGCTGGCTGCAGGATTCAAATGTTCAAAGGAGGAGGAGGACAAGGAGGAAG	Cytokine Signaling in Immune system	ENSMUSG00000044701	246779
Il2ra	NM_008367.2	NM_008367.2:325	AAGGAATTGGTCTATATGCGTTGCTTAGGAAACTCCTGGAGCAGCAACTGCCAGTGCACCAGCAACTCCCATGACAAATCGAGAAAGCAAGTTACAGCTC	Cytokine Signaling in Immune system;MAPK family signaling cascades	ENSMUSG00000026770	16184
Il2rb	NM_008368.3	NM_008368.3:2365	TTATTTTATGTGTTCTTGGGCGATGCTGGTCTATGTAAGGGGTGGGGGCGCGGGGTTGATTGAAGTGAGGGCTCCTTCTATGTTGCTTTGGGGACCTTGT	Cytokine Signaling in Immune system;MAPK family signaling cascades	ENSMUSG00000068227	16185
Il33	NM_133775.1	NM_133775.1:1011	ATGACTTACGGCGTTGGTAAAGAAACTGAAGGAGATTCAGCCTTGCTCTTTCCTTTTCTCTGCCTTGAGTCCTGTATGAAATCACACTCACGGACTTCAG	Metabolism of proteins;Intracellular signaling by second messengers;Cytokine Signaling in Immune system	ENSMUSG00000024810	77125
Il4	NM_021283.1	NM_021283.1:345	TGCTTGAAGAAGAACTCTAGTGTTCTCATGGAGCTGCAGAGACTCTTTCGGGCTTTTCGATGCCTGGATTCATCGATAAGCTGCACCATGAATGAGTCCA	Cytokine Signaling in Immune system	ENSMUSG00000000869	16189
Il6	NM_031168.1	NM_031168.1:40	CTCTCTGCAAGAGACTTCCATCCAGTTGCCTTCTTGGGACTGATGCTGGTGACAACCACGGCCTTCCCTACTTCACAAGTCCGGAGAGGAGACTTCACAG	Metabolism of proteins;Cytokine Signaling in Immune system;MAPK family signaling cascades	ENSMUSG00000025746	16193
Il6st	NM_010560.2	NM_010560.2:2325	AGAAGCAAACAACAAGAAGCCTTGTCCAGATGACCTGAAGTCCGTGGACCTGTTCAAGAAGGAGAAAGTGAGTACAGAAGGGCACAGCAGTGGCATCGGG	Cytokine Signaling in Immune system;MAPK family signaling cascades	ENSMUSG00000021756	16195
Ilk	NM_010562.2	NM_010562.2:1078	CGGCATGCACTCAATAGCCGCAGTGTAATGATCGATGAAGATATGACTGCCCGAATCAGCATGGCTGATGTTAAGTTTTCTTTCCAGTGCCCTGGGCGCA	Cell-Cell communication	ENSMUSG00000030890	16202
Inpp5d	NM_001110192.1	NM_001110192.1:2186	GCCGTCCTGGTGCGACCGAGTCCTCTGGAAGTCTTACCCGCTGGTGCATGTGGTCTGTCAGTCCTATGGCAGTACCAGTGACATCATGACGAGTGACCAC	Metabolism of lipids;Hemostasis;Cytokine Signaling in Immune system;Adaptive Immune System	ENSMUSG00000026288	16331
Insr	NM_010568.2	NM_010568.2:1082	CACTGTCATCAATGGGCAGTTTGTGGAACGGTGCTGGACACACAGTCATTGTCAGAAAGTTTGCCCAACCATCTGTAAGTCACATGGCTGCACAGCTGAA	Intracellular signaling by second messengers	ENSMUSG00000005534	16337
Iqgap1	NM_016721.2	NM_016721.2:3354	CCCTGTCGTGAAGGAAATTATGGATGACAAGTCTCTCAACATCAAAACCGACCCTGTGGATATTTACAAGTCTTGGGTTAATCAGATGGAGTCGCAGACA	Neutrophil degranulation;Cell-Cell communication;Signaling by Rho GTPases;Signaling by Rho GTPases# Miro GTPases and RHOBTB3;MAPK family signaling cascades	ENSMUSG00000030536	29875
Irak3	NM_028679.3	NM_028679.3:2608	AGCCCACCATCATTACCACCGGCACTTAATGCTAGTCTTTCTGCTAGGGATACTGACAGTCTATTTGCTTCCCATGGTCATAGGGAAGTTGCTCAAATGC	Cytokine Signaling in Immune system	ENSMUSG00000020227	73914
Irf1	NM_008390.1	NM_008390.1:365	TGTTCCGGAGCTGGGCCATTCACACAGGCCGATACAAAGCAGGAGAAAAAGAGCCAGATCCCAAGACATGGAAGGCAAACTTCCGTTGTGCCATGAACTC		ENSMUSG00000018899	16362
Irf3	NM_016849.4	NM_016849.4:526	GAAAGAAGTGTTGCGGTTAGCTGCTGACAATAGCAAGGACCCTTATGACCCTCATAAAGTGTATGAGTTTGTGACTCCAGGGGCGCGGGACTTCGTACAT	Cytokine Signaling in Immune system;Toll-like Receptor Cascades	ENSMUSG00000003184	54131
Irf4	NM_013674.1	NM_013674.1:1878	AAGGGACTTGGTTCTTAGGTCCAGTCTAGGCTATCATGTCCTGATCCTGCACTCTCTCTGAGTAGACCCTACATCCTGTTTGCTCCCTCTTCTTGCCCTT		ENSMUSG00000021356	16364
Irf8	NM_008320.3	NM_008320.3:2274	GCAGGGAGAGTCATCATCTGCTTTTGTCTGAGAGAAGGAGAGCTTCTCCGTTTGTTCAACTTTGTAACAAGCTGGGTTACATGCTCCACGCAGCTAGAGA		ENSMUSG00000041515	15900
Irs1	NM_010570.4	NM_010570.4:2135	CCACTTCAGACTGTCTCTTCCCGAGGCGCTCTAGTGCTTCCGTGTCCGGTTCGCCTAGCGATGGCGGTTTCATCTCTTCTGATGAGTATGGTTCTAGTCC	Cytokine Signaling in Immune system;Intracellular signaling by second messengers;MAPK family signaling cascades	ENSMUSG00000055980	16367
Isg15	NM_015783.3	NM_015783.3:389	TATGAGGTCTTTCTGACGCAGACTGTAGACACGCTTAAGAAGAAGGTGTCCCAGCGGGAACAAGTCCACGAAGACCAGTTCTGGCTGAGCTTCGAGGGAA	Cytokine Signaling in Immune system	ENSMUSG00000035692	100038882
Isg20	NM_020583.5	NM_020583.5:552	AAGCTGGTGGTGGGCCATGACCTGAAGCACGACTTCAATGCCCTGAAGGAGGATATGAGCAAGTACACCATCTATGACACGTCCACAGACAGGCTGCTGT		ENSMUSG00000039236	57444
Itch	NM_008395.2	NM_008395.2:575	GACAAAGAGCCAACAGAGACGATGGGAGATTTGTCAGTTTGTCTTGATGGGCTGCAAGTAGAAGCTGAGGTTGTTACTAACGGTGAAACGTCATGCTCCG	Adaptive Immune System;Signaling by NOTCH;Nucleotide-binding domain# leucine rich repeat containing receptor (NLR) signaling pathways;Gene expression (Transcription);Signaling by Hedgehog	ENSMUSG00000027598	16396
Itga1	NM_001033228.3	NM_001033228.3:2550	ATTGAAGTCTAAAGAAGACTCAGTTTACGAGGCTGATCTGCAGTACCGTGTCACCCTTGATTCGCTGAGGCAGATATCACGGAGCTTTTTTTCTGGAACT	Extracellular matrix organization;Muscle contraction	ENSMUSG00000042284	109700
Itga4	NM_010576.3	NM_010576.3:6600	AATTTGTTGAGACCACTGGTCACTTGGACAGTCCCTTACTTCAACAGGGTGGAGCTTTGATCTTCAGGCTACTGGCCTTAGTCATCTGACAAGACTTAGA	Extracellular matrix organization;Hemostasis;Adaptive Immune System	ENSMUSG00000027009	16401
Itga5	NM_001314041.1	NM_001314041.1:2622	CCTCAGCAAGAACCTGAACAACTCACAAAGCAACGTGGTCTCCTTCCCACTCTCGGTGGAGGCTCAAGCCCAGGTCTCCCTTAATGGTGTCTCCAAGCCT	Extracellular matrix organization;Hemostasis;Developmental Biology	ENSMUSG00000000555	16402
Itga9	NM_001113514.1	NM_001113514.1:440	ACTTTTCTTCATCAACATGTGGCAGAAGGAGGAGATGGGCATTTCCTGTGAGCTGCTGGAATCAGACTTCCTCAAGTGCAGTGTGGGATTTCCTTTCATG	Extracellular matrix organization;Developmental Biology	ENSMUSG00000039115	104099
Itgb1	NM_010578.1	NM_010578.1:1855	CTGTGATAGGTCTAATGGCTTAATTTGTGGAGGCAATGGCGTGTGCAGGTGTCGTGTTTGTGAATGCTATCCCAATTACACTGGCAGTGCATGTGACTGT	Extracellular matrix organization;Hemostasis;Developmental Biology;Adaptive Immune System;Cell-Cell communication;Signaling by Rho GTPases;Signaling by Rho GTPases# Miro GTPases and RHOBTB3	ENSMUSG00000025809	16412
Itgb3	NM_016780.2	NM_016780.2:2595	TGGGAATGTATCTCTCTGTGTGTACTTATGTGTGTGACGAGTGTGGGGAAATGTGTAATTTAAAACTTGTGATGTGTCTCACAGGCAGAGCTCCACAGCC	Extracellular matrix organization;Hemostasis;Developmental Biology;Signaling by VEGF;MAPK family signaling cascades	ENSMUSG00000020689	16416
Itpr2	NM_010586.1	NM_010586.1:4365	GTGTGTGACAGAGTCAGTCATGAACATTGTGAGCGGCTTCTTCAACTCGCCATTTTCCGACAACAGTACCAGCCTCCAGACCCACCAGCCAGTCTTTATC	Adaptive Immune System;Hemostasis;GPCR downstream signalling;Signaling by GPCR;Integration of energy metabolism;Muscle contraction	ENSMUSG00000030287	16439
Jag1	NM_013822.2	NM_013822.2:2155	AAAATGGCTGGAAAGGAAAGACTTGCCATTCCCGTGACAGCCAGTGTGACGAAGCCACGTGTAATAATGGTGGTACCTGCTATGATGAAGTGGACACGTT	Signaling by Rho GTPases;Signaling by Rho GTPases# Miro GTPases and RHOBTB3;Signaling by NOTCH	ENSMUSG00000027276	16449
Jag2	NM_010588.2	NM_010588.2:219	ACGTGCGCGTGTGCCTTAAGGAGTACCAGGCCAAGGTGACGCCCACGGGGCCCTGCAGCTACGGCTACGGCGCCACGCCCGTGCTGGGTGGCAACTCCTT	Signaling by NOTCH	ENSMUSG00000002799	16450
Jak1	NM_146145.2	NM_146145.2:4080	CATAGCAAAGGACTGTGCCGCTGGCATATTGATCTCAGATAAAAACTTGTGGACTTGGCTGACACTCTCCCTTGCCCTGAAATCTCAATGTCTATTCAGT		ENSMUSG00000028530	16451
Jak2	NM_008413.2	NM_008413.2:1049	GATCCAAGACTATCACATTTTAACCCGGAAGCGAATCAGGTACAGATTTCGCAGATTCATTCAGCAATTCAGTCAATGTAAAGCCACTGCCAGGAACCTA	Cytokine Signaling in Immune system;Hemostasis;MAPK family signaling cascades	ENSMUSG00000024789	16452
Jmjd4	NM_178659.5	NM_178659.5:3035	AGATTTACTAAAACCTTCAAGCCCTTTGCCAGCTAAATAATGGCAGCACCTCCTATTTCAGAGCCTATGCCAGCATTATCTTAGGGAGTCCTCAAACATG		ENSMUSG00000036819	194952
Jun	NM_010591.2	NM_010591.2:2212	CGCGACCAGAACGATGGACTTTTCGTTAACATTGACCAAGAACTGCATGGACCTAACATTCGATCTCATTCAGTATTAAAGGGGGGTGGGAGGGGTTACA	Cytokine Signaling in Immune system;Toll-like Receptor Cascades;Cellular responses to stress;Cellular responses to stimuli;Fc epsilon receptor (FCERI) signaling;Signaling by Nuclear Receptors	ENSMUSG00000052684	16476
KLB	NM_031180.2	NM_031180.2:2432	TGGTGAAGGGTACCGTCGACTTCTACGCACTGAACCACTTCACTACGAGGTTCGTGATACACAAGCAGCTGAACACCAACCGCTCAGTTGCAGACAGGGA	MAPK family signaling cascades;Intracellular signaling by second messengers	ENSMUSG00000029195	83379
Kansl1	NM_001081045.1	NM_001081045.1:872	CTGCAGCCATTGGTGGCATCTTATCTCTGCTCTGATGTAACATCTGTTCCCGCAAAAGAGTCTTTGAAATTGCAAGGCGTTTTCAGCAAGCAGACAGTCC	Chromatin modifying enzymes;Chromatin organization	ENSMUSG00000018412	76719
Kat6a	NM_001081149.1	NM_001081149.1:365	AGGCCAGAAATCTTGTATGCTATGGTTAACTGGTTCCCATCCTCCGAGAATCCTGTTTTCCATGGTGTAAGACTTACTCAGCATCAGGATAAGGGATAAC		ENSMUSG00000031540	244349
Kdm2a	NM_001001984.2	NM_001001984.2:4160	TCTTCCTAAGGCGAATTGCTAATGTCACCTTGATTGACCTTCGAGGATGCAAACAGATCACGAGAAAAGCCTGTGAGCACTTCATCTCAGACTTGTCCAT	Chromatin modifying enzymes;Chromatin organization	ENSMUSG00000054611	225876
Kdm3b	NM_001081256.1	NM_001081256.1:6815	TGGAGTTGATTTCAGGGTTTCCTACTGCCCTGCCTGCATCTGGTCATTGCACTTTGCTGTTTGAATTGTGCTTAGTTGGGAGGAAGACAGACAGTGGGGA		ENSMUSG00000038773	277250
Kdm5d	NM_011419.3	NM_011419.3:2390	AGTGCTCAAGGAATCGACAGTACTTACGGTACAGGTACACATTGGATGAACTGCCTGCTATGCTACAAAAGCTGAAGATTCGAGCTGAGTCATTTGACAA	Chromatin modifying enzymes;Chromatin organization	ENSMUSG00000056673	20592
Kdr	NM_010612.2	NM_010612.2:995	TTAAATTGTACAGCGAGAACAGAGCTCAATGTGGGGCTTGATTTCACCTGGCACTCTCCACCTTCAAAGTCTCATCATAAGAAGATTGTAAACCGGGATG	Extracellular matrix organization;Signaling by VEGF	ENSMUSG00000062960	16542
Kif3a	NM_008443.3	NM_008443.3:2474	TGTCTGTCACACTGCTCTGCAGGAAGTAAGGGTTCCGTTGTTGTACGTGAATGTGCGTTTCTTAGCTATGTATTCAACTACCGTGGCTCTAGACAAGCAG	Adaptive Immune System;Hemostasis;Vesicle-mediated transport;Signaling by Hedgehog	ENSMUSG00000018395	16568
Kir3dl1/2	NM_177749.4	NM_177749.4:540	AACATCATGAAAGTGGGTCACATGTCAGCTACTCAATAGGTCCCATGACACCTGACCTTGTTGGGACTTACACATGCTATGGTGCTAACAGTTACTACCC		ENSMUSG00000031424	245616
Klf5	NM_009769.4	NM_009769.4:1305	CACTCTGCCAGTTAATTCGCCAACTCTCCCACCTGTCAGATACAACAGAAGGAGTAACCCGGATCTGGAGAAGCGACGTATCCACTTCTGCGATTATAAT		ENSMUSG00000005148	12224
Klkb1	NM_008455.2	NM_008455.2:1200	GTTATTCTCTGAGATTGTGTAAACTTGTGGACAGCCCTGACTGTACAACAAAAATAAATGCACGTATTGTGGGAGGAACAAACGCTTCTTTAGGGGAGTG	Extracellular matrix organization;Hemostasis	ENSMUSG00000109764	16621
Klrb1	NM_001099918.1	NM_001099918.1:327	AGACCTTGGGCTGACGGTCTGGTTGACTGTAATTTGAAAGGAGCCACTTTGCTGCTCATTCAAGATGAAGAAGAATTGAGATTATTGCAGAACTTCTCAA		ENSMUSG00000079299	100043861
Klrd1	NM_010654.2	NM_010654.2:434	AGTTATCAGGCCAGAGCACTGCATTGTTTACAGTCCAAGCAAAAGCGTTTCTGCTGAATCCTGTGAAAATAAAAACCGTTACATCTGTAAGAAACTGCCT	Adaptive Immune System	ENSMUSG00000030165	16643
Klrk1	NM_001083322.1	NM_001083322.1:144	ATAAGAGGAAGATACCCTATAGAAAAACTCAAAATATCTCCAATGTTCGTTGTTCGAGTCCTTGCTATAGCCTTGGCAATTCGATTCACCCTTAACACAT	Adaptive Immune System	ENSMUSG00000030149	27007
Kmt2d	NM_001033276.1	NM_001033276.1:2736	GGAAGACGATGACACCATGCAAAATACCGTGGTTCTCTTCTCTAACACAGACAAGTTTGTTCTAATGCAGGACATGTGTGTGGTGTGCGGCAGCTTTGGC		ENSMUSG00000048154	381022
Kng1	NM_023125.3	NM_023125.3:270	CAGTTTAACCCTGGGGTAAAAAGTGGCAACCAGTATATGTTGCACCGAGTGATCGAGGGCACTAAAACGGATGGCTCTCCAACCTTTTACTCCTTCAAGT		ENSMUSG00000022875	16644
Kng2	NM_001102410.1	NM_001102410.1:842	TGTGGCACTTCCCAATGGTGATGGTGGTGAGTGTAGAGGTAATGCTTTCCTGGATACTGATAACAAAATTGAGGACTTCACGCAGAGCTGTGACCTTCAT	Metabolism of proteins;Hemostasis;Signaling by GPCR;GPCR downstream signalling	ENSMUSG00000060459	385643
Kras	NM_021284.5	NM_021284.5:2620	GGGCCACTACAACAATTCAATCTCAATCCTTTGGACTTCATTCCTGCTGCCCAGGCCACTGGTGCCTCAGTAGGAATTTTCAAAATTAGTGTGAACAGAC	Adaptive Immune System;Hemostasis;Developmental Biology;Cytokine Signaling in Immune system;Signaling by PDGF;Signaling by VEGF;Signaling by WNT;Gene expression (Transcription);GPCR downstream signalling;Signaling by GPCR;Fc epsilon receptor (FCERI) signaling;C-type lectin receptors (CLRs);MAPK family signaling cascades;Signaling by Nuclear Receptors	ENSMUSG00000030265	16653
LDLR	NM_001252659.1	NM_001252659.1:2526	CATGGCTGGCAGAGGGAATGAGGAGCAGCCACATGGTATGAGGTTCCTGTCCATCTTCTTCCCTATTGCACTGGTTGCCCTCCTTGTCCTTGGGGCCGTC	Transport of small molecules;Vesicle-mediated transport	ENSMUSG00000032193	16835
Lag3	NM_008479.1	NM_008479.1:1700	GGTGCCCTCTCCCTGTTCCTTTTGGTGGCCGGGGCCTTTGGCTTTCACTGGTGGAGAAAACAGTTGCTACTGAGAAGATTTTCTGCCTTAGAACATGGGA	Adaptive Immune System	ENSMUSG00000030124	16768
Lama3	NM_010680.1	NM_010680.1:5622	CGTTCTGCCACCTCAAGTCATGGGTCCAAAATGGATGACCTGGAAAAAGAGCTGAGTCATTTGAACCGGGAATTTGAAACTCTGCAAGAAAAGGCACAGG	Extracellular matrix organization;Cell-Cell communication	ENSMUSG00000024421	16774
Lamc1	NM_010683.2	NM_010683.2:1045	GTTCTCAAGTCTTACTATTACGCAATCTCAGACTTTGCTGTGGGCGGCAGGTGTAAATGTAACGGACATGCCAGCGAGTGTGTAAAGAACGAGTTTGACA		ENSMUSG00000026478	226519
Lamtor2	NM_031248.4	NM_031248.4:8	CACCGGAAGCGACTGAGGGAGAGCAAGAGGCTGCGACTGTAGGGGTGTGTTGGTGCAGGTCAGGGTTAAGAGACGCAGGCATGCTGCGTCCCAAGGCTTT	Neutrophil degranulation;Intracellular signaling by second messengers;Macroautophagy;Autophagy;MTOR signalling;Gene expression (Transcription);Cellular responses to stress;Cellular responses to stimuli;MAPK family signaling cascades	ENSMUSG00000028062	83409
Lamtor4	NM_001081108.2	NM_001081108.2:106	AGGCAAATCCTGAGGGGCGGGGAAATGCAACCAATCCACGAATGTGTTCGGAAAGCGGGGCTCCGCAGTGGTTGATAAAGTATAATGACATACCCGCCAT	Gene expression (Transcription);Intracellular signaling by second messengers;Macroautophagy;Autophagy;MTOR signalling;Cellular responses to stress;Cellular responses to stimuli	ENSMUSG00000050552	66096
Lats1	NM_010690.1	NM_010690.1:1358	CCCATCATCATGCAGAGTACTAGCAAATTTAACTTTACACCAGGGCGACCTGGAGTTCAGAATGGTGGTGGTCAGTCTGATTTTATCGTGCACCAAAATG	Signaling by Hippo	ENSMUSG00000040021	16798
Lats2	NM_153382.1	NM_153382.1:176	TATGGTAAAAGGAAACTGGACTAACAATGAGGCCAAAGACTTTTCCTGCCACAACTTACTCTGGAAATAGCCGGCAGCGATTGCAAGAGATTCGAGAGGG	Signaling by Hippo	ENSMUSG00000021959	50523
Ldlrap1	NM_145554.2	NM_145554.2:2115	TGCCGCTGACTTCTGGGCAGATGTGTTTTGAAGTCTGTTAATTCCATGGGTGAAACGGTATCTCACTCTAGAAACATCTTGCTGTCCTTTTCTGACCTGC	Transport of small molecules;Vesicle-mediated transport	ENSMUSG00000037295	100017
Lep	NM_008493.3	NM_008493.3:1115	CCTATTGATGGGTCTGCCCAAGGCAAACCTAATTTTTGAGTGACTGGAAGGAAGGTTGGGATCTTCCAAACAAGAGTCTATGCAGGTAGCGCTCAAGCTT	Metabolism of proteins	ENSMUSG00000059201	16846
Lepr	NM_010704.2	NM_010704.2:600	TATGTGATAGCTGCACTTAACCTGGCATATCCAATCTCTCCCTGGAAATTTAAGTTGTTTTGTGGACCACCGAACACAACCGATGACTCCTTTCTCTCAC		ENSMUSG00000057722	16847
Lgals3	NM_001145953.1	NM_001145953.1:1005	CATCCATTTAATAAAGTCTCATGCTGAGAGATACCCATCGCTTTGGGGGTTTTTATGATACTGGATGTCAAATCTTAGGACTGCTCGTGACTGCTAGGCA		ENSMUSG00000050335	16854
Lgmn	NM_011175.2	NM_011175.2:1675	GCGGCTTCTCTAGCCAGGGAAGGAATCGTCTGAGAAATTCAAAGCTGAAACCTCTTGCCGTCTTCACAGTGATTTCACTGAAGAAGAGGGTGGAAAGCAA	Adaptive Immune System;Toll-like Receptor Cascades	ENSMUSG00000021190	19141
Lipa	NM_021460.3	NM_021460.3:1830	AGCCGGCATTTTTACCCTGATTCTAGGGACAGGAACTCAGGTTCTCATGCTTGTGTAGCAAGCCCTTCACTCACCGAATCATTGCCTCAAACCTTCTGCA	Transport of small molecules	ENSMUSG00000024781	16889
Lipc	NM_008280.2	NM_008280.2:630	ACCAGCACTACACCATTGCTGTTCAAAACACCCGTATTGTGGGCCAGGACGTGGCTGCTCTTCTCCTATGGCTGGAGGAATCTGCGAAGTTTTCTCGGAG	Transport of small molecules	ENSMUSG00000032207	15450
Lipg	NM_010720.3	NM_010720.3:1068	TTTTGCATATGGAACAATCTCAGAGATGGTGAAATGCGAGCACGAGCGAGCCGTACACCTCTTTGTCGACTCTCTGGTGAATCAGGACAAGCCCAGCTTT	Transport of small molecules	ENSMUSG00000053846	16891
Lox	NM_010728.2	NM_010728.2:2300	GATACTTGTTGCTATTCGATCCCACGCTGCTTAGCTTTTCTGTGGGCAGAAATGTCTAATGTGACAATCAGCACATCCCCATTGTGAGGTTTCACGGCAT	Extracellular matrix organization	ENSMUSG00000024529	16948
Loxl1	NM_010729.2	NM_010729.2:2030	ACATTGTTCTGGAGTCTGACTTCACCAACAACGTGGTGAGATGCAACATCCACTACACAGGTCGCTACGTTTCTACAACAAACTGCAAAATCGTCCAGTC	Extracellular matrix organization	ENSMUSG00000032334	16949
Loxl2	NM_033325.2	NM_033325.2:3700	TTCCACTTGGCGCTCTGGTCTTCCAAACTCCCACCACAATAACCCATTCAGTTCTGTTCTCTAAAAGCGCTCTAGGGCTTCTGGACCCAAAGTTCTAAGT	Extracellular matrix organization	ENSMUSG00000034205	94352
Loxl4	NM_053083.3	NM_053083.3:4578	TTTCAGAGCAGCCACAGCACTCAAACAGCTCTCCTTATCTTGGAGAGTTCTGTTCTCTGAGAGCAGCAGCCGCACTGTGTTCTCCCATTAGCTCCTCTTA	Extracellular matrix organization	ENSMUSG00000025185	67573
Lpar5	NM_001163268.1	NM_001163268.1:334	ACATGATGTTTGCCAATTCTTCAGCCAACACGACTTCTACCAACAGCTCTGTGCTCCAGTGCCCTGACTATCGAGATACACATCGTTTGCATATGGTGGT	Signaling by GPCR;GPCR downstream signalling	ENSMUSG00000067714	381810
Lpcat1	NM_145376.5	NM_145376.5:1360	TAACAGTGACCGACTTGTTCCAGGCTATTGACCAAGAGGACAAGGGAAGAATCACCTTTGATGACTTCTGCGGGTTTGCGGAAATGTACCCCGACTACGC	Metabolism of lipids;Neutrophil degranulation	ENSMUSG00000021608	210992
Lpl	NM_008509.2	NM_008509.2:802	ACGCTGATTTTGTAGATGTCTTACACACATTTACCAGGGGGTCACCTGGTCGAAGTATTGGAATCCAGAAACCAGTAGGGCATGTTGACATTTATCCCAA	Transport of small molecules;Metabolism of vitamins and cofactors	ENSMUSG00000015568	16956
Lrp1	NM_008512.2	NM_008512.2:1310	GAGCAGATGGCAATCGACTGGCTGACGGGAAACTTCTACTTTGTCGACGACATTGACGACAGGATCTTTGTCTGTAACCGAAACGGGGACACCTGTGTCA	Vesicle-mediated transport;Metabolism of vitamins and cofactors	ENSMUSG00000040249	16971
Lrp2	NM_001081088.1	NM_001081088.1:2935	TTAAAGATAACGTGTTCTTAACAGACTGGAGACTGGGTGCGATTATTCGGGTCAGGAAGTCTGATGGTGGTGATATGACCGTTGTTCGACGTGGCATCAG		ENSMUSG00000027070	14725
Lrp6	NM_008514.3	NM_008514.3:3315	GCTACCAATGTCATTGATGTGACGAGATTAGATGGACGATCAGTTGGAGTGGTTCTAAAAGGCGAGCAAGACAGACCTCGAGCCATTGTGGTAAACCCCG	Signaling by WNT	ENSMUSG00000030201	16974
Lrrc32	NM_001113379.1	NM_001113379.1:953	CCTGAACCTGGATCTGAGTTACAATGAGATCGAACTGGTCCCTGCTAGCTTTCTTGAACACCTGACCTCCCTGCGCTTCCTCAACCTCAGCAGAAACTGC		ENSMUSG00000090958	434215
Lta	NM_010735.2	NM_010735.2:776	CCAGCAGTGTATTCTTTGGAGCCTTTGCACTGTAGATTCTAAAGAAACCCAAGAATTGGATTCCAGGCCTCCATCCTGACCGTTGTTTCAAGGGTCACAT	Cytokine Signaling in Immune system	ENSMUSG00000024402	16992
Ltb	NM_008518.2	NM_008518.2:163	ATCAGGGACGTCGGGTTGAGAAGATCATTGGCTCAGGAGCACAGGCTCAGAAAAGACTGGATGACAGCAAACCGTCGTGCATCTTGCCCTCACCCTCTAG	Cytokine Signaling in Immune system	ENSMUSG00000024399	16994
Lyn	NM_010747.1	NM_010747.1:1725	CATTGAGACTAGCCTATTGTAGGTAGTTGGGAAAGCAGCCTTGGAGGAGCTAACTATCTCATGCCAGGACCCTCTGTGTTCCTGGTTCCTGATGGACGTG	Adaptive Immune System;Hemostasis;Developmental Biology;Cytokine Signaling in Immune system;Fcgamma receptor (FCGR) dependent phagocytosis;Fc epsilon receptor (FCERI) signaling;C-type lectin receptors (CLRs)	ENSMUSG00000042228	17096
Maf	NM_001025577.2	NM_001025577.2:43	CTGGCAATGAACAATTCCGACCTGCCCACCAGTCCCCTGGCCATGGAATATGTTAATGACTTCGATCTGATGAAGTTTGAAGTGAAAAAGGAACCGGTGG		ENSMUSG00000055435	17132
Maml1	NM_175334.3	NM_175334.3:3735	TTTTTAAGCAGATTAGGACAGGTGGTGGTTGTATTGTAAGTGGCACTGGGAACCCAGGGTTTCCTTGGGAGTTGAGGCCTTCTTTATTCCTGCTCTGTCA	Gene expression (Transcription);Signaling by NOTCH	ENSMUSG00000050567	103806
Maml2	NM_001013813.2	NM_001013813.2:5095	GCTCTGCAAAGTCCTCTTCTTGTCTTTACGATGGCTTTGGGCTCTCTGTCTTTCCCACTGCACCAATATCACTGGCCCAGAGTATTTTCTGTGCTGGTTT	Gene expression (Transcription);Signaling by NOTCH	ENSMUSG00000031925	270118
Maml3	NM_001004176.2	NM_001004176.2:2560	CAGTCAGCAGCCAAATAACTTGGGTACAAACTCCTTAAACAAACAGCACAATATTCTCACCTATGGCAACACTAAGCCTCTGACCCATTTTAATGCGGAC	Gene expression (Transcription);Signaling by NOTCH	ENSMUSG00000061143	433586
Map1lc3a	NM_025735.1	NM_025735.1:685	CTGGGCCAGTCATGTTCGGGTTGCTCTTTTGGGTGCTGGCTGGGTTGGGAGTGGGTGGGGAGCAGCATCCCTGCTCTGTGGGGTTTGTCATTTTGTTAGG	Macroautophagy;Autophagy	ENSMUSG00000027602	66734
Map2k1	NM_008927.3	NM_008927.3:1695	CTTTGTGCTTGGGGCTATTTGTCTGTTCATCAAACACATGCCAGGCTGAACTACAGTGAAACCCTAGTGACCTGGGTGGTCGTTCTTACTGATGTTTGCA	Developmental Biology;MAPK family signaling cascades	ENSMUSG00000004936	26395
Map3k1	NM_011945.2	NM_011945.2:1640	CAGCAGATTCCTTCCGCTTACAAAGATTTGGCCGAGCCATGGATTCAGGTGTTTGGAATGGAACTCGTTGGCTGCTTATTCTCTAGAAACTGGAACGTAA		ENSMUSG00000021754	26401
Mapk1	NM_011949.3	NM_011949.3:1210	TGCTGAAGCGCCATTCAAGTTTGACATGGAGTTGGACGACTTACCTAAGGAGAAGCTCAAAGAACTCATTTTTGAAGAGACTGCTAGATTCCAGCCAGGA	Cytokine Signaling in Immune system;Programmed Cell Death;Hemostasis;GPCR downstream signalling;Signaling by GPCR;MAPK family signaling cascades;Developmental Biology;Intracellular signaling by second messengers;Signaling by TGFB family members;Toll-like Receptor Cascades;Signaling by Rho GTPases;Signaling by Rho GTPases# Miro GTPases and RHOBTB3;Fcgamma receptor (FCGR) dependent phagocytosis;Gen…	ENSMUSG00000063358	26413
Mapk10	NM_001081567.1	NM_001081567.1:1496	AAGCTCTTTCCAGATTCCCTCTTCCCAGCGGATTCTGAGCACAATAAACTTAAAGCCAGCCAAGCCAGGGATTTGTTGTCTAAGATGTTAGTGATTGACC	Cytokine Signaling in Immune system;Toll-like Receptor Cascades;Cellular responses to stress;Cellular responses to stimuli;Fc epsilon receptor (FCERI) signaling	ENSMUSG00000046709	26414
Mapk11	NM_011161.5	NM_011161.5:2107	CCACGGATGTGAGCATGGACATTCTTGCCCCGGGACCTTGATTCAAAGTTGACAAACGTCTGTCCACGTTCTACCTCCACCAACCCTTGAGGTTCTGCAG	Cytokine Signaling in Immune system;Developmental Biology;Toll-like Receptor Cascades;Nucleotide-binding domain# leucine rich repeat containing receptor (NLR) signaling pathways;Signaling by VEGF;Signaling by Rho GTPases;Signaling by Rho GTPases# Miro GTPases and RHOBTB3;Gene expression (Transcription);Cellular responses to stress;Cellular responses to stimuli	ENSMUSG00000053137	19094
Mapk8	NM_016700.3	NM_016700.3:970	GAAAACAGGCCTAAATACGCTGGATATAGCTTTGAGAAACTGTTCCCCGATGTGCTTTTCCCAGCTGACTCAGAGCATAACAAACTTAAAGCCAGTCAGG	Cytokine Signaling in Immune system;Programmed Cell Death;Developmental Biology;Toll-like Receptor Cascades;Death Receptor Signalling;Cellular responses to stress;Cellular responses to stimuli;Fc epsilon receptor (FCERI) signaling	ENSMUSG00000021936	26419
Mapk9	NM_207692.1	NM_207692.1:260	ACACTACATCATGAGTGACAGTAAAAGCGATGGTCAGTTTTACAGTGTGCAGGTGGCGGACTCAACTTTCACTGTTCTAAAACGTTACCAGCAACTGAAA	Cytokine Signaling in Immune system;Toll-like Receptor Cascades;Cellular responses to stress;Cellular responses to stimuli;Fc epsilon receptor (FCERI) signaling	ENSMUSG00000020366	26420
Marco	NM_010766.2	NM_010766.2:350	GCACAGAAGACAGAGCCGATTTTGACCAAGCTATGTTCCCTGTGATGGAGACCTTCGAAATCAATGATCCAGTGCCCAAGAAGAGAAATGGGGGGACCTT	Vesicle-mediated transport	ENSMUSG00000026390	17167
Masp1	NM_008555.2	NM_008555.2:210	CCCGGAGGGGTTTCGAATCAAGCTTTACTTCATGCACTTCAACTTGGAATCCTCCTATCTTTGTGAATACGACTATGTGAAGGTAGAAACAGAAGACCAG	Vesicle-mediated transport;Complement cascade	ENSMUSG00000022887	17174
Mbtps2	NM_172307.3	NM_172307.3:1428	TCTAAGCATAGATCTGCCAGTGATTGTGGAGACATTTGTCAAGTACCTGATTTCTCTTTCTGGAGCTCTGGCTATTGTTAATGCAGTGCCCTGCTTTGCC	Metabolism of lipids;Cellular responses to stress;Cellular responses to stimuli	ENSMUSG00000046873	270669
Mecp2	NM_010788.2	NM_010788.2:755	AAAGGGAGCGGCACTGGGAGACCAAAGGCAGCAGCATCAGAAGGTGTTCAGGTGAAAAGGGTCCTGGAGAAGAGCCCTGGGAAACTTGTTGTCAAGATGC	Gene expression (Transcription)	ENSMUSG00000031393	17257
Mef2a	NM_001033713.1	NM_001033713.1:486	TCTAATAAGCTGTTTCAGTACGCTAGCACTGACATGGACAAAGTCCTTCTCAAATACACTGAGTATAACGAGCCTCATGAAAGCAGGACGAACTCGGATA	Developmental Biology	ENSMUSG00000030557	17258
Mefv	NM_001161790.1	NM_001161790.1:928	CACAGGGATTCCAGAGCATTCCATGGTGCTGGATGAAAAAACATTCAGAAACATGTCTTCCAAAACATCGTTGATTGGGGAGGAGAGATGCCCTACATCA	Nucleotide-binding domain# leucine rich repeat containing receptor (NLR) signaling pathways	ENSMUSG00000022534	54483
Met	NM_008591.1	NM_008591.1:3190	TTCAGCACGTAGTGATTGGACCCAGCAGCCTGATTGTGCATTTCAATGAAGTCATAGGAAGAGGGCATTTTGGCTGTGTCTATCATGGGACTTTGCTGGA		ENSMUSG00000009376	17295
Mfap3	NM_180599.1	NM_180599.1:2476	TCCTGCTGGCTGAGAGTGACGTGACAGATTGTAAATAGTCTTAACAATCGTTTCCTCCACTGCAGGAAGCTCGTGCCATAGATTTTTAACCTCATGGCCG	Extracellular matrix organization	ENSMUSG00000020522	216760
Mki67	NM_001081117.2	NM_001081117.2:1981	TGATTTGCTCCAAAAGGCGAAGTGGAGCTTCTGAAGCCAACTTGATTGTTGCAAAATCATGGGCTGATGTTGTAAAACTTGGCGTGAAACAAACACAAAC		ENSMUSG00000031004	17345
Mlxipl	NM_021455.4	NM_021455.4:2352	CGCTGCACAACTGGAAGTTCTGGGTGTTCAGCATCCTCATCCGACCTTTATTTGAATCCTTCAATGGGATGGTGTCTACCGCCAGCTTGCACAGCCTCCG	Integration of energy metabolism	ENSMUSG00000005373	58805
Mmp10	NM_019471.2	NM_019471.2:1050	CAGACTTAGATGCTGCCTATGAGGCTCACAACACGGACAGTGTTCTGATTTTTAAAGGAAGTCAGTTCTGGGCAGTCCGAGGAAATGAAGTCCAAGCAGG	Extracellular matrix organization	ENSMUSG00000047562	17384
Mmp11	XM_006513318.2	XM_006513318.2:1348	CGGCGCTCCACTGACTGGCGAGGGGTACCTTCTGAGATTGATGCTGCCTTCCAGGATGCTGAGGGCTATGCCTACTTCCTTCGTGGCCATCTCTACTGGA		ENSMUSG00000000901	17385
Mmp12	NM_008605.3	NM_008605.3:592	AAGGTGGTACACTAGCCCATGCTTTTTATCCTGGACCTGGTATTCAAGGAGATGCACATTTTGATGAGGCAGAAACGTGGACTAAAAGTTTTCAAGGCAC	Extracellular matrix organization	ENSMUSG00000049723	17381
Mmp13	NM_008607.1	NM_008607.1:190	ACAGTGACCTCCACAGTTGACAGGCTCCGAGAAATGCAATCTTTCTTTGGCTTAGAGGTGACTGGCAAACTTGATGATCCCACCTTAGACATCATGAGAA	Extracellular matrix organization	ENSMUSG00000050578	17386
Mmp14	NM_008608.3	NM_008608.3:554	AGTTTGGGACTGAGATCAAGGCCAATGTTCGGAGGAAGCGCTATGCCATTCAGGGCCTCAAGTGGCAGCATAATGAGATCACTTTCTGCATTCAGAATTA	Extracellular matrix organization	ENSMUSG00000000957	17387
Mmp16	NM_019724.3	NM_019724.3:3075	CCCTTTGAGAACTATCGGACCAGCTTACAGAGTCAGGATGATCAGTCTTGCAATCTGGTCATTTGTAGAACTGGCCAAAAGGGAAAGCCATCACAGGTTT	Extracellular matrix organization	ENSMUSG00000028226	17389
Mmp1a	NM_032006.3	NM_032006.3:954	ACATTCGGGTAAATAGATTCATGCCAGAACCTGAGCTCAATTTAATAGGTATTCTCTGGCCAAATCTTCCAGTTAAACTTGACGCTGCTTATGAAGCTAG		ENSMUSG00000043089	83995
Mmp1b	NM_032007.3	NM_032007.3:944	GCTTCCTGCCAGAACCTTTGATCGATGTGATAGACCTTATCTGGCCAAATCTGCCAGGTAAATTTGATGCAGCTTATGAAGTTAGTGGGGTAGATGAACT		ENSMUSG00000041620	83996
Mmp2	NM_008610.2	NM_008610.2:2376	AGTTAACCAGCCTTCTCCTTCACCTGGTGACTTCAGATTTAAGAGGGTGGCTTCTTTTTGTGCCCAAAGAAAGGTGCTGACTGTACCCTCCCGGGTGCTG	Extracellular matrix organization;Developmental Biology;Signaling by Nuclear Receptors	ENSMUSG00000031740	17390
Mmp3	NM_010809.1	NM_010809.1:1575	TCTTTGTGAAAGGAAGTGCTTTGTTCAGCATGTGCTATGGCAGAACCAAACAGGAGCTATGGATGACACCAGTCAACGTCAAGTTGTCAAAGGATGTTCA	Extracellular matrix organization;GPCR downstream signalling;Signaling by GPCR;Signaling by Nuclear Receptors	ENSMUSG00000043613	17392
Mmp7	NM_010810.4	NM_010810.4:350	CACCTACAGAATTGTATCCTATACTTCAGACTTACCTCGGATCGTAGTGGATCAAATCGTGAAAAAAGCTCTCAGAATGTGGAGTATGCAGATCCCACTG		ENSMUSG00000018623	17393
Mmp8	NM_008611.4	NM_008611.4:232	CTACAACTTACCAAGCAATCAATTCCGGTCTTCGAGGAATGCCACGATGGTTGCAGAGAAGCTTAAAGAGATGCAGCGCTTCTTCAGCTTAGCAGAGACT	Extracellular matrix organization;Neutrophil degranulation	ENSMUSG00000005800	17394
Mmp9	NM_013599.2	NM_013599.2:1570	CCTCTACAGAGTCTTTGAGTCCGGCAGACAATCCTTGCAATGTGGATGTTTTTGATGCTATTGCTGAGATCCAGGGCGCTCTGCATTTCTTCAAGGACGG	Extracellular matrix organization;Developmental Biology;Neutrophil degranulation;Signaling by Nuclear Receptors	ENSMUSG00000017737	17395
Mmrn1	NM_001163507.1	NM_001163507.1:3436	GATGCAGTAGCACCAGATTTTTCCAAAGGATCTTACAGATATGCTCCGATGGTGGCGTTTTTCGTATCTCACACTCACGGAATGACGGCACCTGGTCCTA	Hemostasis	ENSMUSG00000054641	70945
Mmut	NM_008650.3	NM_008650.3:2306	CCGGATTCCAAGAGCTGCTGTCCAAGTGCTTGATGATATTGAGAAGTGTTTGGCAGAGAAGCAGCAGTCTGTGTAACATCTGGATCTTTAGTTATGACTG	Metabolism of lipids;Metabolism of vitamins and cofactors	ENSMUSG00000023921	17850
Mob1b	NM_026735.2	NM_026735.2:292	TACCAGAGGGGTCTCACCAGTATGAACTCTTAAAGCATGCGGAAGCCACACTGGGCAGCGGCAACCTACGGATGGCTGTCATGCTTCCCGAGGGAGAGGA	Signaling by Hippo	ENSMUSG00000006262	68473
Ms4a1	NM_007641.5	NM_007641.5:166	GCAACCTGCTCCAAAAGTGAACCTCAAAAGGACATCTTCACTGGTGGGCCCCACACAAAGCTTCTTCATGAGGGAATCAAAGGCTTTGGGGGCTGTCCAA		ENSMUSG00000024673	12482
Ms4a2	NM_001276330.1	NM_001276330.1:104	ACAGAAAATAGGAGCAGAGCAGATCTTGCTCTCCCAAATCCACAAGAATCCTCCAGTGCACCTGACATTGAACTCTTGGAAGCATCTCCTGCCAAAGCAG	Fc epsilon receptor (FCERI) signaling	ENSMUSG00000024680	14126
Ms4a4a	XM_003086124.1	XM_003086124.1:252	AACCCAAAATCCTTGGGATTGTGCAGATTGTAATCGCCATCATGAACCTCAGCATAGGAATTATGATGATAATTGCCACTGTGTCGACCGGTGAAATACC		ENSMUSG00000101389	666907
Mtmr4	NM_133215.1	NM_133215.1:4150	AGGCACTCCCTCTAGTTGATTAGCACTGTCTTCTGTGGAGTTTGGTTCAAAGACTGGTATGGCAGATAGAGGCTTGGATGCATTTTTCATCAGGCTCAGT	Metabolism of lipids;Signaling by TGFB family members	ENSMUSG00000018401	170749
Mtor	NM_020009.2	NM_020009.2:2432	CATGGAGCCTATCCTGAAGGCTTTAATTTTGAAACTGAAAGATCCAGACCCTGACCCAAACCCGGGCGTGATCAATAACGTGTTGGCCACTATAGGAGAA	Adaptive Immune System;Intracellular signaling by second messengers;Macroautophagy;Autophagy;MTOR signalling;Signaling by VEGF;Gene expression (Transcription);Cellular responses to stress;Cellular responses to stimuli	ENSMUSG00000028991	56717
Muc5b	XM_006508653.1	XM_006508653.1:4950	CAGAACCACCCAGGAGTGAATGTGGACGAGTTGGGACAGAAAGTGAAGTGTGATGTCAGCTCTGGTCTGGTGTGCTACAACAAGGACCAGGGAGGCACTT	Metabolism of proteins	ENSMUSG00000066108	74180
Myd88	NM_010851.2	NM_010851.2:1595	GCTGCAGGCTCAGCTGTTTTCTCCCCAGCAGCGAGGTTTGCATCTTCTTATTCCTTTCACGTTCTCTACCATAGAGGCAATGTCATGGTCCCTCTCAGGG	Cytokine Signaling in Immune system;Intracellular signaling by second messengers;Death Receptor Signalling	ENSMUSG00000032508	17874
Myl2	NM_010861.3	NM_010861.3:205	TGCTGCCCTAGGACGAGTGAACGTGAAAAATGAAGAGATCGATGAAATGATCAAAGAGGCTCCAGGTCCAATTAACTTCACCGTGTTCCTCACGATGTTT	Muscle contraction	ENSMUSG00000013936	17906
Mylk	NM_139300.3	NM_139300.3:2742	CTCCTGGGAAAGAAGGTGAGCACCAAGACCGTCTCAGAAGACGACCTGAAGGACATCCCAGCCGAGCAGATGGATTTCCGCGCCAACCTTCAGCGGCAAG		ENSMUSG00000022836	107589
NR0B2	NM_011850.2	NM_011850.2:695	CTCCTCATGGCCTCTACCCTCAAGAACATTCCAGGCACCCTTCTGGTAGATCTCTTCTTCCGCCCTATCATGGGAGACGTTGACATCACTGAACTCCTTG	Gene expression (Transcription)	ENSMUSG00000037583	23957
NR1I1	NM_009504.3	NM_009504.3:2710	GTCCAGTTCCTCCTGACTCTTCACTCTACCACCCAAAAGTCAATGTAGACCTACGAAACGGTCAGGTGATGGGCTAGGGACGTATCTTCAAACTCCATTT	Metabolism of lipids;Gene expression (Transcription);Metabolism of proteins	ENSMUSG00000022479	22337
NR1I2	NM_001098404.1	NM_001098404.1:900	GGAAAGAGATCATCCCTCTTCTGCCACACCTGGCCGATGTGTCAACCTACATGTTCAAGGGCGTCATCAACTTCGCCAAAGTCATATCCTACTTTAGGGA	Metabolism of proteins;Gene expression (Transcription)	ENSMUSG00000022809	18171
NR1I3	NM_001243062.1	NM_001243062.1:226	CACTAGAAACCATGGCCAGTGAAGAAGAATATGGGCCGAGGAACTGTGTGGTGTGTGGAGACCGGGCCACAGGCTATCATTTCCACGCCCTGACTTGTGA	Gene expression (Transcription)	ENSMUSG00000005677	12355
Ncam1	NM_001113204.1	NM_001113204.1:740	ATGCTGTGATTGTCTGTGATGTGGTCAGCTCCCTGCCTCCAACCATCATCTGGAAACACAAAGGCCGAGATGTCATTCTGAAAAAAGACGTCCGGTTCAT	Developmental Biology;MAPK family signaling cascades	ENSMUSG00000039542	17967
Nceh1	NM_178772.3	NM_178772.3:2960	CATTCCTGTCCTGAAGTTCTAACTGCCGAGCCTTACCTTCATAGAAGGTCTTCACTGCCAGAGTGGGCATCTTGCATAGTAAGGGATTCCAGATTAGATA	Transport of small molecules	ENSMUSG00000027698	320024
Ncf1	NM_001286037.1	NM_001286037.1:970	ACCATCCGCAACGCACAGAGCATCCACCAGCGTTCTCGGAAGCGCCTTAGCCAGGACACCTATCGCCGCAACAGCGTCCGATTCCTGCAGCAGCGCAGAC	Adaptive Immune System;Signaling by VEGF;Signaling by Rho GTPases;Signaling by Rho GTPases# Miro GTPases and RHOBTB3;Cellular responses to stress;Cellular responses to stimuli	ENSMUSG00000015950	17969
Ncf4	NM_008677.2	NM_008677.2:741	TCATGGATCGCATGGAAGCGCCAAGAGCAGAGGCCTTGTTTGACTTCACTGGGAACAGCAAATTGGAGCTAAGTTTCAAAGCTGGAGATGTGATCTTCCT	Adaptive Immune System;Signaling by VEGF;Signaling by Rho GTPases;Signaling by Rho GTPases# Miro GTPases and RHOBTB3;Cellular responses to stress;Cellular responses to stimuli	ENSMUSG00000071715	17972
Nck2	NM_010879.3	NM_010879.3:2214	AAACTGCCCAGTGCCTTTGAGGCTGTACTTGCAATAAAAGAGGGTTTTGGTAAGAGTTGGTCTGCAAAAGAGGAAGGTGGCAACACAGAAAGAAAGGTAC	Developmental Biology;Cell-Cell communication;Signaling by PDGF;Signaling by VEGF;Signaling by Rho GTPases;Signaling by Rho GTPases# Miro GTPases and RHOBTB3	ENSMUSG00000066877	17974
Nckap1l	NM_153505.4	NM_153505.4:424	AACTTTGACTTCACTCGGAGCTACCTGGACTTAATTGTGACGTACACCTCAGTCATTTTACTCCTGTCACGGATTGAGGACCGCAGGATACTCATTGGCA	Neutrophil degranulation;Signaling by VEGF;Signaling by Rho GTPases;Signaling by Rho GTPases# Miro GTPases and RHOBTB3;Fcgamma receptor (FCGR) dependent phagocytosis	ENSMUSG00000022488	105855
Ncoa2	XM_017319230.1	XM_017319230.1:378	AGCTGGCCGAGCTGATCTTCGCAAACTTTAATGATATTGACAACTTCAACTTCAAACCTGACAAATGTGCCATCCTAAAAGAAACTGTGAAGCAGATCCG		ENSMUSG00000005886	17978
Ncor2	NM_011424.2	NM_011424.2:1156	ACACGCCAGTACCATGAAAACATCAAAATAAACCAGGCGATGCGGAAGAAGCTGATCTTGTACTTTAAGCGGAGGAACCACGCGCGCAAGCAGTGGGAAC	Metabolism of lipids;Signaling by TGFB family members;Gene expression (Transcription);Cellular responses to stress;Cellular responses to stimuli;Chromatin modifying enzymes;Chromatin organization;Signaling by Nuclear Receptors	ENSMUSG00000029478	20602
Ncr1	NM_010746.3	NM_010746.3:995	CCTTGTGAGCTCTATGCTGTACCCTGGATAAAGAAAGAGATCTTTTCAGAAATGAAGGGGTAGGAGTGTTACCAAGTTTGGCAAAGCATTCTAAAGGACA		ENSMUSG00000062524	17086
Ncstn	NM_021607.3	NM_021607.3:1002	CAAGGCACCTGATGTGACCACTCTATCCCGAAATGTGATGTTTGTCTTCTTCCAGGGGGAAACTTTTGACTACATTGGCAGCTCACGGATGGTCTATGAT	Neutrophil degranulation;Developmental Biology;Signaling by NOTCH;Death Receptor Signalling	ENSMUSG00000003458	59287
Ndufa1	NM_019443.2	NM_019443.2:232	TTCACCAACGGGGGCAAGGAAAAACGAGTTGCTCGTGTTCAGTACCAGTGGTATCTGATGGAACGCGATAGACGTATCTCTGGAGTCAATCGCTACTATG	The citric acid (TCA) cycle and respiratory electron transport	ENSMUSG00000016427	54405
Ndufb5	NM_025316.2	NM_025316.2:106	GGAAGTTTTCTCACGCGGAGCTTTCCGAAGACTGTCGCTCCTGTGCGGCACAGTGGGGACCATGGCAAGAGACTGTTTGTCGTCAAGCCTTCTTTATACT	The citric acid (TCA) cycle and respiratory electron transport	ENSMUSG00000027673	66046
Ndufb6	NM_001033305.2	NM_001033305.2:310	CCATACACCATTGTTAGCTCGAAGCCCAGGATATTTCCAGGTGATACAATTCTGGAGACTGGAGAAGTAATTCCACCAATGAGAGATTTTCCTGATCAAC	The citric acid (TCA) cycle and respiratory electron transport	ENSMUSG00000071014	230075
Ndufb8	NM_026061.2	NM_026061.2:379	CCCTGTGTCCTGGGATGTCATGTGTAAACATCTCTTCGGCTTTGTGGCTTTCATGGTTTTCATGTTCTGGGTAGGGCACGTGTTCCCTTCCTACCAGCCT	The citric acid (TCA) cycle and respiratory electron transport	ENSMUSG00000025204	67264
Ndufc1	NM_025523.1	NM_025523.1:272	AGTCAGCTTCATGTGATGATCACAGTCCTTCCTCTGGATTCACCCTCAGTGACGGATGTGAGAAAAGAGTTACATGCGAATATGAGTCAGTCAACACGTT	The citric acid (TCA) cycle and respiratory electron transport	ENSMUSG00000037152	66377
Ndufs3	NM_026688.2	NM_026688.2:350	ATCCCAACGCTGACTTTTCTCAGGGATCACACCAATGCACAATTCAAATCCTTGGCTGACTTGACGGCAGTGGATGTCCCAACTCGGCAGAACCGTTTTG	Signaling by Rho GTPases;Signaling by Rho GTPases# Miro GTPases and RHOBTB3;The citric acid (TCA) cycle and respiratory electron transport	ENSMUSG00000005510	68349
Ndufs5	NM_001030274.1	NM_001030274.1:110	TCAGCCTGGACCGGCACTTTATGTTCCTAAGCGCAGAACAGCCCTATAAGAACGCCGCTCGGTGCCACGCATTTGAAAAAGAGTGGATAGAGTGTGCACA	The citric acid (TCA) cycle and respiratory electron transport	ENSMUSG00000028648	595136
Nedd8	NM_008683.3	NM_008683.3:78	CCAACCTGGGAAGAAGATGCTAATTAAAGTGAAGACGCTGACTGGGAAGGAGATTGAGATAGACATCGAACCCACAGACAAGGTGGAGCGAATCAAGGAG	Metabolism of proteins;Signaling by TGFB family members;Vesicle-mediated transport;Transport of small molecules	ENSMUSG00000010376	18002
Nf1	NM_010897.2	NM_010897.2:2705	CCCACCTATGGGCGCTGTCAGTGAACGCAAAGGGTCTATGATTTCTGTAATGTCTTCTGAAGGGAATATTGATTCACCTGTCAGCAGATTTATGGACCGG	MAPK family signaling cascades	ENSMUSG00000020716	18015
Nfam1	NM_028728.2	NM_028728.2:390	GGCATTTACTACTTCATAGTCGAAGGAGAGGAAACATATCAGAGCGATGGCGTTGTCATTCTGGTCAGAGACACAGTGTACCAGCCACCTGCATTCAAGG	Neutrophil degranulation	ENSMUSG00000058099	74039
Nfkb1	NM_008689.2	NM_008689.2:2125	GTCTTACACTTAGCCATCATCCACCTCCACGCTCAGCTTGTGAGGGATCTGCTGGAAGTCACATCTGGTTTGATCTCTGATGACATCATCAACATGAGAA	Adaptive Immune System;Cytokine Signaling in Immune system;Toll-like Receptor Cascades;Death Receptor Signalling;Fc epsilon receptor (FCERI) signaling;Chromatin modifying enzymes;Chromatin organization;C-type lectin receptors (CLRs);Neutrophil degranulation	ENSMUSG00000028163	18033
Nid1	NM_010917.2	NM_010917.2:734	AAAGCCAAGTACCTGCTGTGGTTGGTTTCAGCAAAGGTCTAGTAGGATTTCTATGGAAGAGCAACGGAGCCTATAACATATTTGCCAATGACAGAGAATC	Extracellular matrix organization	ENSMUSG00000005397	18073
Nid2	NM_008695.2	NM_008695.2:2586	GGCCCTAATTCTGTGTGTGTCAACTTGGTGGGAAGCTACAGGTGTGAATGCCGCAGTGGCTATGAATTTGCAGATGACCAGCACACTTGTATCTTGATCG	Extracellular matrix organization	ENSMUSG00000021806	18074
Nkg7	NM_024253.4	NM_024253.4:530	TTTCTCAAGTCCAGACATTCTTCTCCTGGTCCTTCTACCTAGGCTGGGTCTCCTTCATCCTCTTCCTCTTTGCAGGCTGCCTGAGCCTGGGTGCTCACTG		ENSMUSG00000004612	72310
Nlrc4	NM_001033367.3	NM_001033367.3:190	AACGTGGGACGCTTTGACTCACCACAATGAACTTTATAAGGAACAACAGACGAGCCCTTATTCAAAGGATGGGCTTAACAGTTACCAAGCAAATCTGCGA		ENSMUSG00000039193	268973
Nlrp3	NM_145827.3	NM_145827.3:508	ACGTGTACATCACATTCCTCTATGGTATGCCAGGAGGACAGCCTTGAAGAAGAGTGGATGGGTTTGCTGGGATATCTCTCCCGCATCTCCATTTGTAAAA	Metabolism of proteins;Nucleotide-binding domain# leucine rich repeat containing receptor (NLR) signaling pathways	ENSMUSG00000032691	216799
Nos1	NM_008712.2	NM_008712.2:2985	GCTGGAAGAGGAATAAATTCCGCCTCACTTATGTGGCAGAAGCTCCAGAGCTGACCCAAGGTCTTTCCAATGTTCACAAAAAGCGAGTCTCAGCCGCCCG	Hemostasis;Muscle contraction	ENSMUSG00000029361	18125
Nos3	NM_008713.4	NM_008713.4:3613	ATACCTGGTTCCTGACAGTCTTCCTCCCCTCCAGTTCCCGGAAAGAGGGATTGTGTCACTTCGTTCGGTTGACCAAGGCTAGCCACCCTCTCTGAAGAAT	Hemostasis;Metabolism of vitamins and cofactors;Signaling by VEGF;Signaling by Nuclear Receptors	ENSMUSG00000028978	18127
Notch1	NM_008714.2	NM_008714.2:1425	TGAGATTGATGTTAATGAGTGCATCTCCAACCCATGTCAGAATGATGCCACTTGCCTGGACCAGATTGGGGAGTTCCAATGCATATGTATGCCAGGTTAT	Gene expression (Transcription);Signaling by NOTCH	ENSMUSG00000026923	18128
Notch2	NM_010928.1	NM_010928.1:5110	GGCTTCTCATGCCATCCAAGGGACCCTATCCTACCCTCTAGTGTCTGTTTTCAGTGAACTGGAGAGTCCAAGAAACGCCCAGCTTCTCTATCTGCTCGCG		ENSMUSG00000027878	18129
Notch3	NM_008716.2	NM_008716.2:550	ATCTGGTACAACTTGCCGTCATGGTGGTACCTGTCTCAATACACCTGGATCCTTCCGCTGCCAGTGTCCTCTTGGTTATACAGGGCTGCTGTGTGAGAAC	Gene expression (Transcription);Signaling by NOTCH	ENSMUSG00000038146	18131
Notch4	NM_010929.2	NM_010929.2:2436	GACTGCCGTGGACCACTGTGTGTCTGCCTCGTGCCTCAATGGGGGTACCTGTGTGAACAAGCCTGGCACTTTCTTCTGCCTCTGTGCCACTGGCTTCCAG	Gene expression (Transcription);Signaling by NOTCH	ENSMUSG00000015468	18132
Npc1	NM_008720.2	NM_008720.2:2645	TGGCTGAGGCCAATTGTGGTAGCGGTGTTTGTGGGCGTTCTGTCATTCAGTGTTGCGGTGGTGAACAAAGTAGACATCGGGTTGGATCAGTCTCTCTCAA	Transport of small molecules	ENSMUSG00000024413	18145
Nphp4	NM_153424.2	NM_153424.2:496	GTCGGAGCTTGAATGCCATCTGCGAGTGACCCTCTTCGATGTCACCTACAAACATTTCTTTGGGAGGACGTGGAAAACCACAGTGAAGCCCACCAATCAA	Signaling by Hippo	ENSMUSG00000039577	260305
Nr1h2	NM_009473.2	NM_009473.2:1015	GTCAGCAACGCTTTGCCCACTTCACCGAGCTAGCCATCATCTCGGTCCAGGAGATTGTGGACTTTGCCAAGCAGGTGCCAGGGTTCTTGCAGTTGGGCCG	Metabolism of proteins;Transport of small molecules;Gene expression (Transcription);Signaling by Nuclear Receptors	ENSMUSG00000060601	22260
Nr1h3	NM_001177730.1	NM_001177730.1:1636	GAGAGCCTTGCGTAGCATTAAGGGAGAGTCAACAGGTTGGGTGTTTTCTGGCTGCTGGGCAGTTGGGATCTACTAACGTTGTATACCATCTGAAGACCTT	Metabolism of proteins;Transport of small molecules;Gene expression (Transcription);Signaling by Nuclear Receptors	ENSMUSG00000002108	22259
Nr1h4	NM_009108.2	NM_009108.2:1175	CAGTTTCTATAAAAGTGTTGGAGAACTCAAAATGACTCAGGAGGAGTACGCTCTGCTCACAGCGATCGTCATCCTCTCTCCAGACAGACAATACATCAAG	Metabolism of lipids;Gene expression (Transcription);Metabolism of proteins	ENSMUSG00000047638	20186
Nrip3	NM_020610.1	NM_020610.1:1495	GTAATGGATGTGGCTTTGTGGTGGCCTGCTTGTCTAATGTACACAAGGTCCTGGGTTCCATCACAGCACTAGAGATAGAGAGATGGCTTGTTTATTAAGA		ENSMUSG00000034825	78593
Nrp2	NM_001077403.1	NM_001077403.1:610	ACATACACGCGTTTGGGTTTGAAGAGGAAACCGGTCTCCGCTTCCTTAGCTTGCTCCCTCTTTGCTGATTTCAAGAGCTATCTCCTAGTGAGGTGGAGAT	Signaling by VEGF	ENSMUSG00000025969	18187
Numb	NM_001136075.1	NM_001136075.1:1690	TCCCTCAATATGAGACAAGTAGTGCTACCACCAGTCCCTTCTTTAAGCCTCCTGCTCAGCACCTCAATGGTTCTGCAGCTTTCAATGGTGTAGACAATGG	Developmental Biology;Signaling by Hedgehog	ENSMUSG00000021224	18222
Oas1a/g	NM_145211.2	NM_145211.2:1545	TACTACATATGCTACATGATTCAGATGTTCAGCAGTGGTTAGAGCAAAGCCTAACTGCTAGGCTTTTTGATGCAAGTTGGATTGGGATCCTTCCAGGTCT		ENSMUSG00000052776	246730
Oas1b	NM_001083925.1	NM_001083925.1:1170	TTTGGGAAGACTTCATCTGGATAGCCCAGAGTGTCTTGGATATTGCCATCCTCCTGCCTTAGCGCTGGCATGACTGCAGCGTAGGCCTGTTATGCTCTGC		ENSMUSG00000029605	23961
Oasl1	NM_145209.2	NM_145209.2:1165	GGGGGCACTCGGATTTAACCTTCTGGGTGAACCCTTATGAACCCATAAAGAAACTGAAAGAGAAAATCCAACTGAGCCAGGGCTACTTGGGCCTGCAGCG	Cytokine Signaling in Immune system	ENSMUSG00000041827	231655
Ocln	NM_008756.2	NM_008756.2:1420	CTGGGTCAGGGAATATCCACCTATCACTTCAGATCAACAAAGACAACTCTACAAGAGAAATTTTGATGCAGGTCTGCAGGAGTATAAGAGCTTACAGGCA	Programmed Cell Death	ENSMUSG00000021638	18260
Ogt	NM_139144.3	NM_139144.3:1864	ACTTGAAGCTCAGTGATGGCCGATTGCGTGTAGGCTATGTGAGTTCTGACTTCGGGAATCACCCTACTTCACACCTTATGCAGTCTATTCCAGGCATGCA	Metabolism of proteins;Chromatin modifying enzymes;Chromatin organization;Programmed Cell Death	ENSMUSG00000034160	108155
Osbpl5	NM_001199227.1	NM_001199227.1:1552	GTGTCTGCCTTCTATGTCAGCAACAGGAAAGATGGCTTCTGCATGAGTGGCAGCATCACAGCAAAGTCTAAGTTCTATGGGAACTCATTGTCGGCGCTTC	Metabolism of lipids	ENSMUSG00000037606	79196
P2ry13	NM_028808.3	NM_028808.3:475	AAAAAGACGGCTTTCGCAAAAACAGTCTCCATTTCCGTCTGGTCCCTGATGTTCTTCATCTCCCTGCCAAACATGATCTTGAACAAGGAGGCAACGCCAT	Signaling by GPCR;GPCR downstream signalling	ENSMUSG00000036362	74191
P3h3	NM_013534.4	NM_013534.4:1084	CAAGACCTGACCTGGGACCACGAGAGGACATCCAGCGGTTCATCCTTCGCTCCCTCGGAGAGAAGAGACAGTTATATTACGCCATGGAGCATCTGGGCAC	Extracellular matrix organization	ENSMUSG00000023191	14789
P4hb	NM_011032.2	NM_011032.2:595	AAGTGACGGTCATCGGTTTCTTCAAGGACGTAGAGTCAGACTCTGCCAAGCAGTTCTTGCTGGCAGCAGAGGCTATTGATGACATACCTTTTGGAATCAC	Extracellular matrix organization;Cytokine Signaling in Immune system;Transport of small molecules;Cellular responses to stress;Cellular responses to stimuli;Metabolism of proteins;Signaling by Hedgehog	ENSMUSG00000025130	18453
Panx1	NM_019482.2	NM_019482.2:1322	CTTCATCCCATTCCGGCAGAAAACGGACATTCTCAAAGTGTATGAAATCCTGCCCACCTTCGATGTTCTACATTTCAAGTCTGAAGGCTACAATGACTTG	Nucleotide-binding domain# leucine rich repeat containing receptor (NLR) signaling pathways	ENSMUSG00000031934	55991
Parp1	NM_007415.2	NM_007415.2:3020	GAGTACATTGTCTACGACATTGCTCAGGTGAATCTCAAATACCTGCTGAAACTCAAGTTCAATTTTAAGACATCCCTGTGGTAAAGTGCGAGGGGTGGGC		ENSMUSG00000026496	11545
Parp4	NM_001145978.2	NM_001145978.2:1348	AGTGAATGAAGCTACGGAGTTTTTAAGCAAACTGGGCAACGTGCGACTCTTATTTCATGGATCTCCTGTGCGGAACATTCTTGGAATCTTGTCCCGAGGG	Metabolism of vitamins and cofactors	ENSMUSG00000054509	328417
Pccb	NM_025835.2	NM_025835.2:344	GGTCACTGGACGGGGCCGAATCAATGGACGATTGGTTTATGTCTTCAGTCAGGATTTTACAGTTTTTGGAGGCAGTCTGTCAGGAGCACATGCTCAAAAG	Metabolism of lipids;Metabolism of vitamins and cofactors	ENSMUSG00000032527	66904
Pck1	NM_011044.2	NM_011044.2:1045	GTGGAAGGTCGAATGTGTGGGCGATGACATTGCCTGGATGAAGTTTGATGCCCAAGGCAACTTAAGGGCTATCAACCCAGAAAACGGGTTTTTTGGAGTT	Metabolism of carbohydrates	ENSMUSG00000027513	18534
Pcx	NM_008797.3	NM_008797.3:3815	TGGCCTGCCCATTCCCTTCAGCTATTTGTCCTTTTCTTACTGGCAGGTAGTTGCTCACATATTCATCTCTTGCCAAATAAGGGCCTGCTCCTCGTGGGAG		ENSMUSG00000024892	18563
Pde2a	NM_001143848.1	NM_001143848.1:4020	CCACTAGCTTCTCTTCTGTTTTGTTCCCTATGTGTCGTGGGTGGGGGAGGGGGCCACCTGCCTTACCTACTCTGAGTTGCCTTTAGAGAGATGCATTTTT	Hemostasis;Signaling by GPCR;GPCR downstream signalling	ENSMUSG00000110195	207728
Pde3b	NM_011055.2	NM_011055.2:1442	TCCTGGATTTTATCCCTGCTCTGAAGTAGAAGATCCAGTTGAGAAAGGAGATCGAAAACTTCACAAGGGATTGAGTGGCAGAACCAGTTTCCCAACTCCA	Signaling by GPCR;GPCR downstream signalling	ENSMUSG00000030671	18576
Pdgfb	NM_011057.3	NM_011057.3:2325	AGCAAGGTTGTAATGGGATGTATATTGCACATGATGCACTGCGTGTGGAGACTGCTGTTCACACCCTAAATATGGCCAACTTGCCTATTATGACGTTCTG	Extracellular matrix organization;Hemostasis;Intracellular signaling by second messengers;Signaling by PDGF;MAPK family signaling cascades	ENSMUSG00000000489	18591
Pdgfrb	NM_008809.1	NM_008809.1:1185	CTCAAGGACAACCGTACCTTGGGTGACTCCGGCGCTGGCGAGTTAGTTTTGTCTACTCGCAACATGTCTGAGACCCGGTACGTGTCAGAACTGATCCTGG	MAPK family signaling cascades;Intracellular signaling by second messengers;Signaling by PDGF	ENSMUSG00000024620	18596
Pdha1	NM_008810.2	NM_008810.2:2180	TGGCTCTGTGTAGAGGTGTGGATCTTTAAACAAGAGTGTAAAGAAAGGTCTATCACTTCATGCCTTGCCACCCTGAACCTGAGAAAATGAGCTCTGTTTG	The citric acid (TCA) cycle and respiratory electron transport;Metabolism of amino acids and derivatives;Signaling by Nuclear Receptors	ENSMUSG00000031299	18597
Pecam1	NM_008816.2	NM_008816.2:1100	ACACCTGCAAAGTGGAATCAAACCGTATCTCCAAAGCCAGTAGCATCATGGTCAACATAACAGAGCTGTTTCCCAAGCCGAAGTTAGAGTTCTCCTCCAG	Extracellular matrix organization;Hemostasis;Neutrophil degranulation	ENSMUSG00000020717	18613
Peli1	NM_023324.2	NM_023324.2:590	CCGTGCACATTGCATGTACTCCTCAGGCTGCCAAGGCAATAAGCAACAAGGACCAGCATAGCATATCATATACTTTATCTCGAGCCCAGACGGTGGTGGT	Cytokine Signaling in Immune system;Toll-like Receptor Cascades;Programmed Cell Death	ENSMUSG00000020134	67245
Peli2	NM_033602.2	NM_033602.2:575	TAAAGACACAGACATGTTTCAGGTGGGCAGGTCAACAGAAAGCCCCATTGACTTCGTGGTCACAGACACGGTTTCCGGCGGTCAGAACGAAGATGCCCAG	Cytokine Signaling in Immune system;Toll-like Receptor Cascades	ENSMUSG00000021846	93834
Pgm2	NM_028132.3	NM_028132.3:1968	GGGGGAGAGGGAAAGCAGACCCGAGGGCCTGCACCTGTGTCTGTTCCTTCTCTTGCCCTATTAAATTGCTGCTGTGTGAGCCCTTGTCTCCCTACATCAG	Neutrophil degranulation;Metabolism of carbohydrates	ENSMUSG00000029171	66681
Phlpp1	NM_133821.3	NM_133821.3:3246	TGCAGACGCATGCACACCGTGATTGCTCACTCCAATTGTATCGAAGTCTTTCCTGAAGTTATGCAGCTCCCAGAAGTCAAGTGTGTAGATCTGAGCTGTA	Intracellular signaling by second messengers	ENSMUSG00000044340	98432
Phykpl	NM_028398.2	NM_028398.2:902	TCGGCAATGGTCACCCTGTTGCCTGCATGGCCACTACCCAAGCTGTGTCAAGGGCATTTGAAGCTACCGGTGTAGAATACTTCAACACGTTTGGTGGCAA	Extracellular matrix organization;Metabolism of amino acids and derivatives	ENSMUSG00000020359	72947
Pidd1	NM_022654.1	NM_022654.1:1250	TGGGGTGGCTTTCCAGCAAGATGTGAGCTTATGGCTGCTCTTTGTCCCTCCACGAGTCCGTCGCTGTCGTGAGGTAGTTGTGAGGACACGGAGTAACAAC	Gene expression (Transcription)	ENSMUSG00000025507	57913
Pik3c3	NM_181414.5	NM_181414.5:1880	CTACCCTGTTCAAGAGTGCTCTTATGCCTGCCCAGCTGTTCTTCAAGACTGAAGATGGAGGCAAATACCCAGTTATTTTCAAGCATGGAGACGACTTGCG	Metabolism of lipids;Macroautophagy;Autophagy;Toll-like Receptor Cascades;Signaling by Rho GTPases;Signaling by Rho GTPases# Miro GTPases and RHOBTB3	ENSMUSG00000033628	225326
Pik3ca	NM_008839.1	NM_008839.1:1255	ACTGTCCGTTGGCCTGGGGAAACATAAACTTGTTTGATTATACAGACACCCTAGTGTCCGGGAAAATGGCTTTGAATCTCTGGCCTGTACCGCATGGGTT	Metabolism of lipids;Hemostasis;Intracellular signaling by second messengers;Developmental Biology;Cytokine Signaling in Immune system;Adaptive Immune System;Signaling by PDGF;Signaling by VEGF;Signaling by Rho GTPases;Signaling by Rho GTPases# Miro GTPases and RHOBTB3;Fcgamma receptor (FCGR) dependent phagocytosis;Fc epsilon receptor (FCERI) signaling;Signaling by GPCR;GPCR downstream signalling…	ENSMUSG00000027665	18706
Pik3cb	NM_029094.3	NM_029094.3:1970	GTCTCAGCTGTGTGAGAACGAAATGGACCTTATTTGGACTCTACGGCAAGACTGCCGAGAAAATTTCCCTCAGTCACTGCCAAAACTACTCTTGTCAATC	Metabolism of lipids;Hemostasis;Intracellular signaling by second messengers;Developmental Biology;Cytokine Signaling in Immune system;Adaptive Immune System;Signaling by PDGF;Signaling by VEGF;Fcgamma receptor (FCGR) dependent phagocytosis;Fc epsilon receptor (FCERI) signaling;MAPK family signaling cascades	ENSMUSG00000032462	74769
Pik3r4	NM_001081309.1	NM_001081309.1:910	TTGGAACTGGGTCCTCCTAACCGACTTCGCCAGTTTTAAGCCCACGTATCTTCCCGAGGACAACCCAGCGGATTTCAACTATTTCTTTGACACCTCGAGA	Metabolism of lipids;Macroautophagy;Autophagy;Toll-like Receptor Cascades;Signaling by Rho GTPases;Signaling by Rho GTPases# Miro GTPases and RHOBTB3	ENSMUSG00000032571	75669
Pik3r5	NM_177320.2	NM_177320.2:3342	CACACACACAGGCTTTCTCTCTCAAGTTCCCTGGATCCCTTGAAAAACAGCACTAATACTTGGTCCTTTGCTAGGACCTGGTACATTTTCTCTCCCAAGC	Metabolism of lipids;Hemostasis;Signaling by GPCR;GPCR downstream signalling	ENSMUSG00000020901	320207
Pkhd1	NM_153179.3	NM_153179.3:5702	GACTGCCTGGATCCTGGCCTTATGTCTACCTTTGTGAAGAGAGTTCCCTGTGCCTCTTCGAACCAGATCACTGGACAGAGTCAGTCTTTCCATCGTTCTC		ENSMUSG00000043760	241035
Plcb2	NM_177568.2	NM_177568.2:846	TTCATCAATCAGAAGCAGCGAGACCCTCGACTCAACTCCTTGCTGTTCCCACCAGCCCGGCCTGAGCAAGTTCAAGTGCTCATTGACAAGTACGAACCCA	GPCR downstream signalling;Signaling by GPCR;Integration of energy metabolism;Signaling by WNT	ENSMUSG00000040061	18796
Plcb3	NM_008874.3	NM_008874.3:1880	TCAACGCTCGTCAACTACGTTGAGCCCGTCAAGTTCAAGTCCTTCGAGGCTGCTCGAAAAAGGAACAAGTGCTTCGAGATGTCATCCTTCGTGGAGACCA	GPCR downstream signalling;Signaling by GPCR;Integration of energy metabolism;Signaling by WNT	ENSMUSG00000024960	18797
Plcg1	NM_021280.3	NM_021280.3:3866	CGGGAAGGGTCCTTTGAAGCCAGATACCAGCAGCCATTTGAAGATTTCCGCATCTCGCAGGAGCATCTAGCAGACCATTTTGACAGTCGGGAACGAAGTA	Adaptive Immune System;Hemostasis;Cytokine Signaling in Immune system;Developmental Biology;Signaling by PDGF;Signaling by VEGF;Fcgamma receptor (FCGR) dependent phagocytosis;Fc epsilon receptor (FCERI) signaling	ENSMUSG00000016933	18803
Plcg2	NM_172285.1	NM_172285.1:978	CTGAACAAAGTCCGGGAGCGGATGACCAAGTTTATCGACGACACAATGAGAGAGACCGCAGAGCCCTTCTTATTTGTGGATGAGTTCCTCACGTATCTGT	Adaptive Immune System;Hemostasis;Toll-like Receptor Cascades;Fcgamma receptor (FCGR) dependent phagocytosis;Fc epsilon receptor (FCERI) signaling;C-type lectin receptors (CLRs)	ENSMUSG00000034330	234779
Plg	NM_008877.2	NM_008877.2:2455	CACGGTTTGTTGATTGGATTGAAAGGGAGATGAGGAATAACTGACTAGGTGGAAGGCCGAGCAAAACCTCTGCTTACTAAAGCTTACTGAATATGGGGAG	Extracellular matrix organization;Hemostasis;Transport of small molecules;Signaling by PDGF	ENSMUSG00000059481	18815
Plin4	XM_006524705.3	XM_006524705.3:2222	GATACTAGCCAGAGAGTGCTGACAGGCACAAAGGACAATGTATATGCTGGGGTCACTGGTGCAGTAAATGTGGCCAAAGGTACCATCCAGGGCGGCTTGG		ENSMUSG00000002831	57435
Plpp4	NM_001080963.1	NM_001080963.1:672	CCTATATTTGCTACAGACAACATTATCCTCCTCTGGCCAACACAGCATGCCACAAACCGTATGTCAGCCTTCGAGTGCCCACTTCACTGAAGAAGGAAGA	Fcgamma receptor (FCGR) dependent phagocytosis	ENSMUSG00000070366	381925
Pltp	NM_011125.2	NM_011125.2:449	TACTCTACTGGTTCTTATATGATGGGGGCTACATCAATGCCTCGGCGGAGGGTGTGTCCATCCGAACAGGTCTACAGCTCTCCCAGGATTCCAGTGGTCG	Transport of small molecules	ENSMUSG00000017754	18830
Pnoc	NM_001205075.1	NM_001205075.1:332	CAGCCTCCCGATTCCCACTGCTGCACCATGAAAATCCTCTTTTGTGACGTTCTGCTGCTCAGCCTGCTCTCCAGCGTGTTCAGCAGCTGTCCCAGGGACT	Signaling by GPCR;GPCR downstream signalling	ENSMUSG00000045731	18155
Pnpla3	NM_054088.3	NM_054088.3:2435	TCTACAGGTATCTATTAGGTTTTGGGTGAGGTGTGGAGTTCTAGGGAACTCTGAGAGAAATTCCTGGGGAGTAAGTGGTTTATCAAGTTGATTGGAGGAG	Metabolism of lipids	ENSMUSG00000041653	116939
Postn	NM_015784.2	NM_015784.2:759	GACCTTTCATCATTTAGAGCAGCCGCCATCACCTCTGACCTCTTGGAGTCCCTTGGAAGAGATGGTCACTTCACGCTCTTTGCTCCCACCAATGAAGCTT		ENSMUSG00000027750	50706
Ppara	NM_011144.2	NM_011144.2:1345	GGACTTGAACGACCAAGTCACCTTGCTAAAGTACGGTGTGTATGAAGCCATCTTCACGATGCTGTCCTCCTTGATGAACAAAGACGGGATGCTGATCGCG	Metabolism of lipids;Gene expression (Transcription);Cellular responses to stress;Cellular responses to stimuli;Metabolism of proteins	ENSMUSG00000022383	19013
Ppard	NM_011145.3	NM_011145.3:2745	CACTTGTACCAGTAGCTCTGTGGCCTTCTCTTCTTTTGCCTGGCTGGTCACCTGCTCCCATCTGCTGCTTCAAGTGGCTTGAAACTTGCTGGGTGCTCCC	Metabolism of lipids;The citric acid (TCA) cycle and respiratory electron transport;Gene expression (Transcription);Signaling by Nuclear Receptors	ENSMUSG00000002250	19015
Pparg	NM_011146.1	NM_011146.1:1060	ACCAAGTGACTCTGCTCAAGTATGGTGTCCATGAGATCATCTACACGATGCTGGCCTCCCTGATGAATAAAGATGGAGTCCTCATCTCAGAGGGCCAAGG	Gene expression (Transcription);Developmental Biology	ENSMUSG00000000440	19016
Ppargc1a	NM_008904.2	NM_008904.2:690	CGAGAATTCATGGAGCAATAAAGCGAAGAGCATTTGTCAACAGCAAAAGCCACAAAGACGTCCCTGCTCAGAGCTTCTCAAGTATCTGACCACAAACGAT		ENSMUSG00000029167	19017
Ppm1a	NM_008910.3	NM_008910.3:1569	TCAACCGATGATATGTGGTAAAGCCGCTCACCCAGCCGTGGACTCACCTTCGCCTGCAAAGGGGAAGCCAGCTCATCCTTGCCGAGCCTTTACCATCCAT	Gene expression (Transcription);MTOR signalling;Signaling by TGFB family members	ENSMUSG00000021096	19042
Ppp2ca	NM_019411.4	NM_019411.4:975	TGCCATGACCGGAACGTAGTAACAATTTTCAGTGCTCCAAACTATTGCTATCGTTGTGGTAACCAAGCTGCAATCATGGAACTTGACGACACTCTTAAGT	Adaptive Immune System;Hemostasis;GPCR downstream signalling;Signaling by GPCR;Intracellular signaling by second messengers;Cytokine Signaling in Immune system;Toll-like Receptor Cascades;Signaling by Rho GTPases;Signaling by Rho GTPases# Miro GTPases and RHOBTB3;Signaling by WNT;Gene expression (Transcription);MAPK family signaling cascades	ENSMUSG00000020349	19052
Prap1	NM_009475.2	NM_009475.2:476	GACCTTGACCACCTCGCCCACTCTATGGAGGATTCTTGAAAGCCCTAACCACTCTTCCACTCCTTTCCTGAGGTCTAGGCTGTTGTGACCACTGAGTCTC		ENSMUSG00000025467	22264
Prdx1	NM_011034.4	NM_011034.4:1131	GGGGTTCCTAACCATTGAGCTGTCTCTCCAGTCTCTTAACTTTTGAGACAGGATCTCTCACTGATCTAGAACTTGATGTATATGTGAGGCTAGTAAGCTC	Gene expression (Transcription);Cellular responses to stress;Cellular responses to stimuli	ENSMUSG00000028691	18477
Prdx6	NM_007453.3	NM_007453.3:1473	CTAGCATGTCTATTGCACAGGCATGCTTCCTTCTTGCTGGGAATAGCATGGGTATGTTTCTCCAACAACATGAGTCTCCGCATGAACTGGAAGCCACTGA	Neutrophil degranulation;Cellular responses to stress;Cellular responses to stimuli	ENSMUSG00000026701	11758
Prex1	NM_177782.3	NM_177782.3:6050	GAGTTTGAGAGGTGCTCAGTTGTGGCTTAGGGCCGGGCTGCGTGTTCTTTATTTTGATGTCATCATCTCAGAACAGGGTCAGAGAACCGGAGAGATAGGA	Signaling by GPCR;GPCR downstream signalling;Death Receptor Signalling;Signaling by Rho GTPases;Signaling by Rho GTPases# Miro GTPases and RHOBTB3	ENSMUSG00000039621	277360
Prf1	NM_011073.2	NM_011073.2:1350	ACAGCTACTGATGCCTACCTAAAGGTCTTCTTTGGTGGCCAGGAGTTCAGGACCGGTGTCGTGTGGAACAATAACAATCCCCGGTGGACTGACAAGATGG		ENSMUSG00000037202	18646
Prkaa1	NM_001013367.3	NM_001013367.3:1860	GAATTGAATGAGGATCACTCTGTTATCCCGTATTCAGTAGGTACACACAGCGTAACACACACACAATGGACTGTAGGTCTCAAGCTTACTTGACTTTTGG	Gene expression (Transcription);Macroautophagy;Autophagy;MTOR signalling	ENSMUSG00000050697	105787
Prkab2	NM_182997.2	NM_182997.2:2126	GCTCACTGGGTGCTCATGCGAGGTTTCCCTACCATTAAAGATGTGTGAGGCAAGGAACTACCCTCGGTGTTCATAACCGTGCACAGTATTGCTCTTTGCA	Metabolism of lipids;Macroautophagy;Autophagy;Integration of energy metabolism;MTOR signalling;Gene expression (Transcription)	ENSMUSG00000038205	108097
Prkaca	NM_008854.3	NM_008854.3:699	CCTGAAGCCCGAGAATCTTCTCATCGACCAGCAGGGCTATATTCAGGTGACAGACTTCGGTTTTGCCAAGCGTGTGAAAGGCCGTACTTGGACCTTGTGT	Adaptive Immune System;Hemostasis;GPCR downstream signalling;Signaling by GPCR;Intracellular signaling by second messengers;Developmental Biology;Cytokine Signaling in Immune system;Integration of energy metabolism;Transport of small molecules;Signaling by VEGF;Muscle contraction;Signaling by Hedgehog;C-type lectin receptors (CLRs);MAPK family signaling cascades	ENSMUSG00000005469	18747
Prkacb	NM_011100.3	NM_011100.3:3754	TTCCCTCCTCAGCTAATATTCTCAAGGGTATCCCGCTGTGAAGTAAGCTTTGATAGCAACACGTTTCTGTTTGTCCTCCCTCTTACCTCCACAGTGTGCT	Adaptive Immune System;Hemostasis;GPCR downstream signalling;Signaling by GPCR;Intracellular signaling by second messengers;Developmental Biology;Integration of energy metabolism;Transport of small molecules;Signaling by VEGF;Signaling by Hedgehog;C-type lectin receptors (CLRs);MAPK family signaling cascades	ENSMUSG00000005034	18749
Prkag1	NM_016781.2	NM_016781.2:1509	GAGGCGCGTCCGGGTTCTTGTGCTGTGCAGACGAAGGCAGATGGCTATGTGGAGGAGGGCGGTGGGTAGGTAGCCAAGATTAATGCTTTTTGTGGCGAAT		ENSMUSG00000067713	19082
Prkag2	NM_001170555.1	NM_001170555.1:1695	TGGCTGCCGTGTTAGCGAGGCCGGCTTGGCAACAGCGCTTTATTTATTTTTACTCTCATGCAGGTTTCAACCTACATCCTTTGGTGAGTAGACGTCACCA	Metabolism of lipids;Macroautophagy;Autophagy;Integration of energy metabolism;MTOR signalling;Gene expression (Transcription)	ENSMUSG00000028944	108099
Prkca	NM_011101.3	NM_011101.3:6965	TGGCTCAGCATTCGTGTGGTCAGGTGTCAGTCAATGAACAGAAGACACACCAGGTTGTTAAACAGCCTTACTGTGACCCTCCTCAGAAGCCCACAAGTTC	Extracellular matrix organization;Hemostasis;GPCR downstream signalling;Signaling by GPCR;Intracellular signaling by second messengers;Developmental Biology;Integration of energy metabolism;Signaling by VEGF;Signaling by Rho GTPases;Signaling by Rho GTPases# Miro GTPases and RHOBTB3;Signaling by WNT	ENSMUSG00000050965	18750
Prkdc	NM_011159.2	NM_011159.2:3108	GCGTTCAAGAATTCCTCAAATGGTCCATTAAGCAAACAACACCTCAGCAGCAAGAGAAGAGTCCAGTAAACAGCAAGTCACTTTTCAAGCGGCTCTACAG	Metabolism of proteins	ENSMUSG00000022672	19090
Prlr	NM_011169.5	NM_011169.5:1375	TGGAGTAGATGGGGCCAGGAGAAATCTATTGAAATACCAAATGACTTCACCTTGAAAGACACAACTGTGTGGATCATTGTGGCCGTTCTCTCTGCTGTCA	Cytokine Signaling in Immune system	ENSMUSG00000005268	19116
Pros1	NM_011173.2	NM_011173.2:2720	AACAAGGGCAGATTTTCCACGGGAGCAGCACATGAATGTTGTCTCAATCAGGTTTCTATCAGAGACATCAGGTTATGCTGTAAGAGGTGTGAACATTGGG	Metabolism of proteins;Hemostasis	ENSMUSG00000022912	19128
Psen2	NM_001128605.1	NM_001128605.1:560	CAAGTATCGATGCTACAAGTTCATCCATGGCTGGCTGATCATGTCCTCCCTGATGCTCCTCTTCTTGTTCACCTACATCTACCTCGGGGAAGTGCTCAAG	Developmental Biology;Signaling by NOTCH;Death Receptor Signalling	ENSMUSG00000010609	19165
Psenen	NM_025498.2	NM_025498.2:522	AACTTCATAAGCTGCTGATCTGTTCTTTCTCCCAGGATGAAGGCTTCTCTGCTCTAGGCTTTCCCTCAGACCCTGAAGACATCTGTTTCTCATTTCCCAT	Developmental Biology;Signaling by NOTCH;Death Receptor Signalling	ENSMUSG00000036835	66340
Psmb1	NM_011185.3	NM_011185.3:867	GAGACAACTCTCAGTTTAAAAAGTATGGCTCTTGCAGAGGACCTAAGTTTGATTCCTAGCACCCACCTGTAACTCCAGTTCCAGGGGCTACAGTGTCCTC	Adaptive Immune System;Cellular responses to stress;Cellular responses to stimuli;Intracellular signaling by second messengers;Cytokine Signaling in Immune system;Signaling by WNT;Gene expression (Transcription);Fc epsilon receptor (FCERI) signaling;Metabolism of amino acids and derivatives;Transport of small molecules;Metabolism of proteins;Signaling by Hedgehog;C-type lectin receptors (CLRs);MA…	ENSMUSG00000014769	19170
Psmb7	NM_011187.1	NM_011187.1:184	ACGAGAGCAACTGAAGGGATGGTTGTTGCTGACAAAAACTGTTCAAAAATTCACTTCATATCTCCTAATATTTATTGCTGTGGTGCTGGGACAGCTGCAG	Adaptive Immune System;Cellular responses to stress;Cellular responses to stimuli;Intracellular signaling by second messengers;Cytokine Signaling in Immune system;Signaling by WNT;Gene expression (Transcription);Fc epsilon receptor (FCERI) signaling;Metabolism of amino acids and derivatives;Transport of small molecules;Metabolism of proteins;Signaling by Hedgehog;C-type lectin receptors (CLRs);MA…	ENSMUSG00000026750	19177
Psmb8	NM_010724.2	NM_010724.2:362	CCTGAGGTCCTTTGGTGGTGACCAGGAAAGGAATGTTCAAATTGAGATGGCCCACGGCACAACCACACTCGCCTTCAAGTTCCAGCATGGCGTCATCGTG	Adaptive Immune System;Cellular responses to stress;Cellular responses to stimuli;Intracellular signaling by second messengers;Cytokine Signaling in Immune system;Signaling by WNT;Gene expression (Transcription);Fc epsilon receptor (FCERI) signaling;Metabolism of amino acids and derivatives;Transport of small molecules;Metabolism of proteins;Signaling by Hedgehog;C-type lectin receptors (CLRs);MA…	ENSMUSG00000024338	16913
Psmc3	NM_008948.2	NM_008948.2:356	AAGAGATTGTCCAGCGCACACGGCTGTTAGACAGCGAGATCAAGATCATGAAGAGTGAAGTATTGCGAGTCACCCATGAACTCCAAGCCATGAAAGACAA	Adaptive Immune System;Cellular responses to stress;Cellular responses to stimuli;Intracellular signaling by second messengers;Cytokine Signaling in Immune system;Signaling by WNT;Gene expression (Transcription);Fc epsilon receptor (FCERI) signaling;Metabolism of amino acids and derivatives;Transport of small molecules;Metabolism of proteins;Signaling by Hedgehog;C-type lectin receptors (CLRs);MA…	ENSMUSG00000002102	19182
Psmd13	NM_011875.4	NM_011875.4:272	TGAGTTTGAGCACAGGGTAAACCCTCTGTCCCTGGTAGAAATAATTCTCCATGTGGTTAGACAGATGACCGATCCTAATGTGGCTCTTACTTTTCTGGAA	Adaptive Immune System;Cellular responses to stress;Cellular responses to stimuli;Intracellular signaling by second messengers;Cytokine Signaling in Immune system;Signaling by WNT;Gene expression (Transcription);Fc epsilon receptor (FCERI) signaling;Metabolism of amino acids and derivatives;Transport of small molecules;Metabolism of proteins;Signaling by Hedgehog;C-type lectin receptors (CLRs);MA…	ENSMUSG00000025487	23997
Ptafr	NM_001081211.1	NM_001081211.1:1685	TCCTTGGTCCATCTATAGGTACAAGGTCCTTGTGACCCTTCCTAGAGGAAGTGGTTTGGTGGTATCTCTTGACTGACCCAAGTACCTGGCCTCAAATGTA	Neutrophil degranulation;Signaling by GPCR;GPCR downstream signalling	ENSMUSG00000056529	19204
Ptch1	NM_008957.2	NM_008957.2:3400	TTGTCAGATACTTCTTTGCCGTCCTGGCCATTCTCACCGTCTTGGGGGTTCTCAATGGACTGGTTCTGCTGCCTGTCCTCTTATCCTTCTTTGGACCGTG	Signaling by Hedgehog	ENSMUSG00000021466	19206
Ptger4	NM_008965.1	NM_008965.1:315	GGTGGCCATCGTAGTATTGTGCAAGTCGCGCAAGGAGCAGAAAGAGACGACCTTTTACACTCTAGTATGTGGGCTGGCTGTCACTGACCTTCTGGGCACC	Signaling by GPCR;GPCR downstream signalling	ENSMUSG00000039942	19219
Ptgs2	NM_011198.3	NM_011198.3:675	CCATCAGTTTTTCAAGACAGATCATAAGCGAGGACCTGGGTTCACCCGAGGACTGGGCCATGGAGTGGACTTAAATCACATTTATGGTGAAACTCTGGAC	Metabolism of lipids;Metabolism of vitamins and cofactors	ENSMUSG00000032487	19225
Ptk2	NM_007982.2	NM_007982.2:1060	TGTACAGATTTGACAAAGAGTGCTTCAAGTGTGCCCTTGGGTCAAGTTGGATCATTTCTGTGGAATTGGCAATCGGCCCAGAAGAAGGGATCAGTTACCT	Hemostasis;Programmed Cell Death;Developmental Biology;Signaling by VEGF;Signaling by Rho GTPases;Signaling by Rho GTPases# Miro GTPases and RHOBTB3;Fcgamma receptor (FCGR) dependent phagocytosis;MAPK family signaling cascades;Signaling by Nuclear Receptors	ENSMUSG00000022607	14083
Ptk2b	NM_001162365.1	NM_001162365.1:2000	CTTCCGCCGCTTCACAACCGCCAGTGATGTCTGGATGTTTGCTGTATGCATGTGGGAGATCCTCAGCTTTGGGAAGCAGCCTTTCTTCTGGCTCGAAAAT	Cytokine Signaling in Immune system;Cell-Cell communication;Signaling by VEGF;Signaling by Rho GTPases;Signaling by Rho GTPases# Miro GTPases and RHOBTB3	ENSMUSG00000059456	19229
Ptpa	NM_138748.5	NM_138748.5:1303	TTCTTTCTGTTTGATGAGAGGCTGTTTACTGAGATGGGTGCTAAGCAGGGCCTGAGTTGGGGGAATTGACCACAGTGTGCCCAGTTTTTGACTGTCCTCC		ENSMUSG00000039515	110854
Ptpn1	NM_011201.3	NM_011201.3:509	GAGAAAGGCTCGTTAAAATGTGCCCAGTATTGGCCACAGCAAGAAGAAAAGGAGATGGTCTTTGATGACACAGGTTTGAAGTTGACACTAATCTCTGAAG	Cytokine Signaling in Immune system;Hemostasis	ENSMUSG00000027540	19246
Ptpn11	NM_011202.3	NM_011202.3:3710	CCTCTGCCCAGTGTTGATCCTTGAGAGCACGTTTCAGCGAGAGCTTCCAGATGTGATGCTCGTGACCAAGCAACCGCACAGTCTCCACTTGATTCTTCTT	Adaptive Immune System;Cytokine Signaling in Immune system;Hemostasis;MAPK family signaling cascades;Intracellular signaling by second messengers;Developmental Biology;Toll-like Receptor Cascades;Signaling by PDGF;Gene expression (Transcription)	ENSMUSG00000043733	19247
Ptpn12	NM_011203.2	NM_011203.2:710	GAACATGAAGATGTGCCTATTTGTATTCATTGCAGTGCAGGCTGTGGACGAACAGGTGCTATTTGTGCCATAGATTACACGTGGAACTTACTGAAAGCAG	Signaling by PDGF	ENSMUSG00000028771	19248
Ptpn6	NM_013545.2	NM_013545.2:1691	GACCGAGGCCCAGTACAAGTTTATTTACGTGGCCATTGCCCAGTTCATCGAAACGACCAAGAAGAAACTGGAGATCATACAATCCCAGAAGGGCCAGGAG	Adaptive Immune System;Hemostasis;Cytokine Signaling in Immune system;Neutrophil degranulation	ENSMUSG00000004266	15170
Ptprc	NM_011210.3	NM_011210.3:2320	AGTGGATGTCTATGGTTATGTTGTCAAGCTAAGGCGACAGAGGTGTCTGATGGTGCAAGTGGAGGCACAGTATATCCTGATTCATCAGGCTTTAGTGGAA	Adaptive Immune System;Developmental Biology;Neutrophil degranulation	ENSMUSG00000026395	19264
Pygm	NM_011224.1	NM_011224.1:125	TCGGAGCTAAAAAAGAACTTCAACCGCCACCTGCATTTCACCTTGGTCAAGGATCGCAATGTGGCTACTCCGAGAGATTACTATTTTGCACTGGCCCACA	Metabolism of carbohydrates	ENSMUSG00000032648	19309
RXRA	NM_011305.3	NM_011305.3:3740	CCTGATTGGATTGTTGCCACCAATGGTCATGTGACTTCCACATTGCAGCTTCTGGGCCATATTCCTCATGTGTGTCACCACCCTGCTTGGAGATTCATCT	Metabolism of lipids;Developmental Biology;The citric acid (TCA) cycle and respiratory electron transport;Gene expression (Transcription);Cellular responses to stress;Cellular responses to stimuli;Metabolism of proteins;Signaling by Nuclear Receptors	ENSMUSG00000015846	20181
Rab7b	NM_145509.2	NM_145509.2:1990	TGAAGGAGGTGGACAGAACGAACTTTCAGGGTCTTCAATGGTCAGGTTCATACCTCATGCCTTCCACAGACATTCCTGTCTCCACAGAAGTCTTCTTTCC	Metabolism of proteins;Vesicle-mediated transport	ENSMUSG00000052688	226421
Rac1	NM_009007.2	NM_009007.2:1045	GCCAAAATACCTTCTGAACTAAGTTGCGTTGTGCTGAGAACACCTAAGCACTAAACTCTCTTGAGAGACTTCTGTTGCTAAGAAGACCGCAGCTTCTGGA	Adaptive Immune System;Hemostasis;Intracellular signaling by second messengers;Developmental Biology;Death Receptor Signalling;Signaling by VEGF;Signaling by Rho GTPases;Signaling by Rho GTPases# Miro GTPases and RHOBTB3;Signaling by WNT;Fcgamma receptor (FCGR) dependent phagocytosis;Fc epsilon receptor (FCERI) signaling;MAPK family signaling cascades;Neutrophil degranulation	ENSMUSG00000001847	19353
Rac2	NM_009008.3	NM_009008.3:2258	CTACCTACATCTTCCCTGAATTATCAATCTATGGTCAAGACCGTGGCACTGTCTGAGCTTCCACGTCCTTCTCCCAACACACTTTTGATGGCCTGTCTGT	Hemostasis;Intracellular signaling by second messengers;Signaling by Rho GTPases;Signaling by Rho GTPases# Miro GTPases and RHOBTB3;Signaling by WNT	ENSMUSG00000033220	19354
Rac3	NM_133223.4	NM_133223.4:440	TGCGGCACCACTGCCCACACACACCCATCCTTCTGGTGGGCACCAAGCTGGACCTCCGTGATGACAAGGATACGATTGAACGGCTGCGGGACAAGAAGCT	Signaling by Rho GTPases;Signaling by Rho GTPases# Miro GTPases and RHOBTB3;Signaling by WNT	ENSMUSG00000018012	170758
Rap1b	NM_024457.2	NM_024457.2:372	GACCTGTACATGAAGAACGGACAAGGCTTCGCTCTGGTTTACTCCATCACAGCACAGTCGACATTTAACGACTTACAAGATCTAAGAGAGCAGATTCTGC	Adaptive Immune System;Hemostasis;MAPK family signaling cascades;Neutrophil degranulation	ENSMUSG00000052681	215449
Rapgef1	NM_001039087.1	NM_001039087.1:325	GGCAAGATCGAGAAAGCAGACTCTCAGCGTTCTCATCTCTCCTCCTTCACCATGAAGCTGATGGACAAATTCCACTCTCCCAAAATCAAGAGAACACCAT	Cytokine Signaling in Immune system;Signaling by PDGF;Signaling by Rho GTPases;Signaling by Rho GTPases# Miro GTPases and RHOBTB3	ENSMUSG00000039844	107746
Rapgef2	NM_001099624.2	NM_001099624.2:5580	TTATAACTGGATAGCATTGCAGTGAGGCAGCTTGGGGTGTTGGAGCGAATGCCAGCTGTTTGTACTGCTCTTTCAAGACAGCCTCCCCTTGTTGGATTGG		ENSMUSG00000062232	76089
Rasgrp4	NR_045676.1	NR_045676.1:700	GGGCAAGAAGCGGAAAGTGTCATTGCTATTCGATCACCTGGAGACAGAGGAGCTGGCACAACACCTCACTTACCTGGAGTTCCGGTCTTTCCAGGCTATC	MAPK family signaling cascades	ENSMUSG00000030589	233046
Rbx1	NM_019712.3	NM_019712.3:1040	TAATCCCAGGTACTTGGAAATTAGGTAAAGATCCTTTGAGTCCAGGAGACCTTGTTTCTAAAACAGAAATTCTAGTTTGGGGTCTAGGGGGCGCTGTAGC	Adaptive Immune System;Cytokine Signaling in Immune system;Cellular responses to stress;Cellular responses to stimuli;Signaling by WNT;Gene expression (Transcription);Metabolism of proteins;Signaling by Hedgehog;MAPK family signaling cascades	ENSMUSG00000022400	56438
Rela	NM_009045.4	NM_009045.4:1046	GGCACGAGGCTCCTTTTCTCAAGCTGATGTGCATCGGCAAGTGGCCATTGTGTTCCGGACTCCTCCGTACGCCGACCCCAGCCTCCAGGCTCCTGTTCGA	Adaptive Immune System;Cytokine Signaling in Immune system;Toll-like Receptor Cascades;Death Receptor Signalling;Fc epsilon receptor (FCERI) signaling;Metabolism of proteins;Chromatin modifying enzymes;Chromatin organization;C-type lectin receptors (CLRs)	ENSMUSG00000024927	19697
Relb	NM_009046.2	NM_009046.2:2013	TTCTCTTTGAGCCCATTTTACAGAATGCTGAGTCCGAAGAGGAAAAGGGGCTCCTGCAGATGGACCCCTTCTCAGGACAGATTCTCAGAGATTGTACATA	Cytokine Signaling in Immune system;C-type lectin receptors (CLRs)	ENSMUSG00000002983	19698
Reln	NM_011261.2	NM_011261.2:2545	TCAACAAAGATGGGAGGCGGCAGCTAATCACGTCCTTTCTGGACAGCTCGCAGTCCAGGTTTCTTCAGTTTACACTGAGGCTGGGGAGCAAGTCTGTGCT	Developmental Biology	ENSMUSG00000042453	19699
Retn	NM_022984.4	NM_022984.4:170	TGAAGCCATCGACAAGAAGATCAAACAAGACTTCAACTCCCTGTTTCCAAATGCAATAAAGAACATTGGCTTAAATTGCTGGACAGTCTCCTCCAGAGGG	Neutrophil degranulation	ENSMUSG00000012705	57264
Rgs7	NM_011880.3	NM_011880.3:1186	TATACGGAACAGTATGTAGAATATGACCCGTTTCTTGTGCCGCCTGACCCTTCCAATCCATGGCTCTCAGATGATACGACTTTCTGGGAACTTGAAGCAA	Metabolism of proteins;Signaling by GPCR;GPCR downstream signalling	ENSMUSG00000026527	24012
Rho	NM_145383.1	NM_145383.1:1546	GGGAACATGGATGTCCTCAGGTGCCCAACCTGGCAGATCCAGTCATGTCTGGCTGGAATCTATAAGCAGTTTTACATACCTGCCCTGGTTTTCTCTGCCC	Signaling by GPCR;GPCR downstream signalling	ENSMUSG00000030324	212541
Ripk3	NM_019955.1	NM_019955.1:270	CACAGAACATGGAACCATGATGTAGCAGTCAAGATCGTGAACTCGAAGAAGATATCCTGGGAGGTGAAGGCTATGGTTAATCTTCGTAATGAGAACGTTC	Transport of small molecules;Toll-like Receptor Cascades;Programmed Cell Death	ENSMUSG00000022221	56532
Rnf111	NM_033604.2	NM_033604.2:770	CATCTAGTCTCCATTTTGGGGGCTCTGATACAGTGACTTCAGATGAGGATAAAGAAGTCTCGGTGAGACATACCCAGCCTGTTCTGAGTGCTAAAAGTAG	Adaptive Immune System;Signaling by TGFB family members;Gene expression (Transcription)	ENSMUSG00000032217	93836
Rnf152	NM_001160368.1	NM_001160368.1:2150	AGTAAAGGCTCAGACAGAGCATCAGAAGAACTCGTCATTTTCCCTCAGTTTGGAGGGCTTTGTGTCAAAGTCACAAATGTTGCTAATCAATGGCATACCT	Metabolism of proteins	ENSMUSG00000047496	320311
Rock2	NM_009072.2	NM_009072.2:4680	ATCACATTTCAGCTTCAACAGAGGGTTTCACCAGCACATTAGCCAGAAGAATTTGGGAGTGAATCCCACTACAGCGATGCTGACTGCATCTTTAAGAAGT	Signaling by GPCR;GPCR downstream signalling;Developmental Biology;Signaling by VEGF;Signaling by Rho GTPases;Signaling by Rho GTPases# Miro GTPases and RHOBTB3	ENSMUSG00000020580	19878
Rora	NM_013646.1	NM_013646.1:1045	GTGTCAAAATGATCAAATTGTGCTTCTAAAAGCAGGCTCGCTAGAGGTGGTGTTTATTAGGATGTGCCGTGCCTTTGACTCTCAGAACAACACCGTGTAC	Metabolism of proteins;Gene expression (Transcription)	ENSMUSG00000032238	19883
Rps27a	NM_024277.2	NM_024277.2:96	GCTGCAGCGCGCAGGCACGTGTGTGGCCGCCTAAGGGGCGGGTCCTTCGGCCAGGAGACCCCGTCGGCCACGCTCGGATCTTCCTTTCCGATCCGCCATC	Adaptive Immune System;Cellular responses to stress;Cellular responses to stimuli;Intracellular signaling by second messengers;Developmental Biology;Cytokine Signaling in Immune system;Signaling by NOTCH;Macroautophagy;Autophagy;Toll-like Receptor Cascades;Nucleotide-binding domain# leucine rich repeat containing receptor (NLR) signaling pathways;Signaling by TGFB family members;Death Receptor Si…	ENSMUSG00000020460	78294
Rps6ka2	NM_011299.4	NM_011299.4:1130	AGGCTAGGTGCTGGTGTTGATGGAGTGGAGGAAATTAAACGTCACCCGTTCTTTGTCACCATAGACTGGAATAAGCTGTACCGCAAGGAGATCAAGCCAC		ENSMUSG00000023809	20112
Rps6kb2	NM_021485.2	NM_021485.2:234	GGCAAGGTGTTCCAGGTGAGAAAAGTGCAAGGCACCAACTTGGGAAAAATATATGCCATGAAGGTCTTAAGGAAGGCCAAGATTGTATGCAGTGCCAAGG	Intracellular signaling by second messengers	ENSMUSG00000024830	58988
S100a4	NM_011311.2	NM_011311.2:357	AAGACTCCTCAGATGAAGTGTTGGGGTGTAGTTTGCCAGTGGGGGATCTTCCCTGTTGGCTGTGAGCATAGTGCCTTACTCTGGCTTCTTCGCACATGTG		ENSMUSG00000001020	20198
SLC10A1	NM_001177561.1	NM_001177561.1:534	ATGCCTCTCCTCTTATACATCTACAGCAAAGGAATCTACGACGGAGATCTTAAGGACAAGGTGCCCTACAAAGGCATTATGTTATCACTCGTCATGGTTC	Metabolism of lipids	ENSMUSG00000021135	20493
SLC10A2	NM_011388.2	NM_011388.2:660	CATTGTGCTCATAGCTGTGATTGGAGGAATACTGTACCAAAGTGCCTGGATCATTGAACCCAAACTGTGGATTATAGGAACAATATTCCCTATAGCTGGC	Metabolism of lipids	ENSMUSG00000023073	20494
SLC51a	NM_145932.3	NM_145932.3:1212	CCTCCCTACTCTTCTAAAATCAGGTCTCAAGTGATGAACTGCCACATGCTCATACTGGAGACCTTCCTGATGACAGTGCTGACACGAATGTACTATCGAA	Metabolism of lipids	ENSMUSG00000035699	106407
SLC51b	NM_178933.2	NM_178933.2:100	CCCAGGAACTGCTGGAAGAAATGCTTTGGTATTTTCGTGCAGAAGATGCGGCTCCTTGGAATTATTCCATCCTGGTCCTGGCAGTCCTGGTGGTCATGAC	Metabolism of lipids	ENSMUSG00000053862	330962
SLC9A3	NM_001081060.1	NM_001081060.1:952	TGAAGGCCAACATCTCAGAGCAGTCGGCCACCACTGTGCGCTACACTATGAAGATGCTGGCCAGTGGAGCAGAGACCATTATCTTTATGTTCCTGGGTAT	Transport of small molecules	ENSMUSG00000036123	105243
Saa1/2	NM_009117.4	NM_009117.4:288	TTCTTCGGCAGAGGACATGAGGACACCATTGCTGACCAGGAAGCCAACAGACATGGCCGCAGTGGCAAAGACCCCAATTACTACAGACCTCCTGGACTGC		ENSMUSG00000074115	20208
Scd1	NM_009127.3	NM_009127.3:2295	GTGTTGCCTGGGTTGCCAGTTTCTTTCGTGGCTGGGCAGGAACTAGTGAGGTTGAGGGGCAGTGTCTGTAAGTAGCTGCTAAGAGGTGCATTTCCAGATG		ENSMUSG00000037071	20249
Scd2	NM_009128.2	NM_009128.2:1865	TTGCCACCCAGATGCTAAAATGATGACTGACGTTAACCCATTCTGGTACAGTATTGTAAAACGGACAAAAATCGGAAGTCGACAGCTCTTCCTTCTATGC	Metabolism of lipids	ENSMUSG00000025203	20250
Scd3	NM_024450.2	NM_024450.2:2585	TTTTCATCTTCCTCAGCTGTGGACGCTGTATTCAACAAGCAAGTGGTCCGGCAATGTGCCCACCAGCATGAGAGAAGCAAGTCTGGTAGGAGGGTAACCC		ENSMUSG00000025202	30049
Scd4	NM_183216.3	NM_183216.3:2392	AATCATGTAGACGATTGTTTAGAGCAGGGAGGGAGGTGTTTCACTGAGTCCTCTGAGAAGGTTCCAGAAGCTTTAGAACAGAGGGTTACTTGGGTTTCCT		ENSMUSG00000050195	329065
Scin	NM_009132.2	NM_009132.2:2302	TGCAATCTGGGGACCTCTGAGGAAGTAATTTTGTCATTCAGCCACTGCTAGCCAAACTTGTCTTTTCCCATAGAGAGGAAGGAGAGCCACAGTGCTTCTA		ENSMUSG00000002565	20259
Sdc3	NM_011520.3	NM_011520.3:2275	CACTGTCATTGTCACCAGTGGCGACCACACCACCTTCCTCCCAATCTATTCTCTTTACACACATTGGTCCTGCATCTGGCTCCTCTAACCATCCAGGTCA	Extracellular matrix organization;Hemostasis;Metabolism of carbohydrates;Metabolism of vitamins and cofactors	ENSMUSG00000025743	20970
Sec24c	NM_001168273.1	NM_001168273.1:2905	TCAGTCAGATCACCAGCGGCTTGAGTGTTCTGCCAGTTCTGGATAATCCACTGTCTAAGAAAGTTCGAGGTCTCATCGATAGCTTACGGGCACAGAGAAT	Adaptive Immune System;Vesicle-mediated transport;Metabolism of proteins	ENSMUSG00000039367	218811
Sec61b	NM_024171.2	NM_024171.2:65	GTGCCCACCGTTCTTAGGCATCAGCATGCCGGGTCCAACGCCCAGTGGCACCAACGTGGGCTCCTCTGGCCGCTCTCCCAGCAAAGCGGTGGCCGCACGG		ENSMUSG00000053317	66212
Seh1l	NM_001039088.1	NM_001039088.1:312	TATGGCGTGTGACGTGGGCTCATCCTGAATTTGGACAAGTTTTGGCTTCCTGTTCTTTTGACCGAACAGCAGCTGTATGGGAAGAAATAGTGGGAGAATC	Metabolism of proteins;Metabolism of carbohydrates;Signaling by Rho GTPases;Signaling by Rho GTPases# Miro GTPases and RHOBTB3;Gene expression (Transcription);Cellular responses to stress;Cellular responses to stimuli	ENSMUSG00000079614	72124
Selenos	NM_024439.3	NM_024439.3:615	CATCATCTGGCGGCTGAAACTAAGACTCTTGTTAGTGTCGCTCTGACATTAGCAAGGTGAACCTTTAACCCTCAACTCAATTGCCTTACGCACACTTTCA		ENSMUSG00000075701	109815
Sem1	NM_009169.1	NM_009169.1:95	ACGAGTTCGAGGAGTTTCCCGCGGAAGACTGGGCTGGCTTAGATGAAGATGAAGATGCACATGTCTGGGAGGATAATTGGGATGATGACAATGTAGAAGA		ENSMUSG00000042541	20422
Serpine1	NM_008871.2	NM_008871.2:1822	AGGGGCAACGGATAGACAGATCAAATGGTGGCCCAATAGCGAGCCTTCTCCCTGCTCCCTCCCTTGACACAGCTTGCTTATGTTATTTCAGAGTGTAGGT		ENSMUSG00000037411	18787
Serpinf1	NM_011340.3	NM_011340.3:745	TCCTTCTCCTTGGCGTGGCTTACTTCAAGGGGCAGTGGGTAACCAAGTTTGACTCGAGAAAGACGACCCTCCAGGATTTTCATTTGGACGAGGACAGGAC		ENSMUSG00000000753	20317
Serping1	NM_009776.3	NM_009776.3:1480	TCTGCCATCTCCTTTGGCCGAAGCTTACCCATCTTTGAGGTGCAGCGACCTTTCCTCTTCCTGCTCTGGGACCAGCAACACAGGTTCCCAGTCTTCATGG	Hemostasis;Complement cascade	ENSMUSG00000023224	12258
Serpinh1	NM_009825.2	NM_009825.2:1845	GGAGCCCAGATACTATGATACCAAATTCAGGGGTGTCACAGCCATTTTGTTCTGCCCTGCAAGTTTTAGATCCAATCTGCCTCAACAGTCAATCAGTGTT	Extracellular matrix organization	ENSMUSG00000070436	12406
Sh2d1a	NR_132588.1	NR_132588.1:334	AAAAATCTCATCTCAGCGTTTCAGAAGCCGGATCAAGGCATCGTGACGCCTCTGCAGTATCCAGTTGAAAAGTCCTCTGGCAGGGGCCCACAAGCTCCCA	Adaptive Immune System	ENSMUSG00000005696	20400
Siglecf	NM_145581.1	NM_145581.1:355	ATCGACACAGGGACGTACTTCTTCAGATTGGATGGTTCTGTGAAATACAGTTTTCAGAAGTCAATGCTCTCTGTGCTTGTGATAGCTCTGACTGAGGTCC	Adaptive Immune System;Neutrophil degranulation	ENSMUSG00000039013	233186
Sil1	NM_030749.1	NM_030749.1:630	TGAGACTGACATGCAGATTATGGTTCGGCTGATAAACAAGTTCAACAGCTCCAGCTCCAGCCTAGAAGAGAAGGTTGCTGCGCTCTTTGATCTTGAGTAC		ENSMUSG00000024357	81500
Sirt1	NM_019812.2	NM_019812.2:843	GGATTCCTGACTTCAGATCAAGAGACGGTATCTATGCTCGCCTTGCGGTGGACTTCCCAGACCTCCCAGACCCTCAAGCCATGTTTGATATTGAGTATTT	Gene expression (Transcription);Cellular responses to stress;Cellular responses to stimuli	ENSMUSG00000020063	93759
Ski	NM_011385.2	NM_011385.2:1210	TGATTCGAGACAGCTTCTACTCCTACAAGAGCTTTGAGACAGCCGTGGCCCCCAATGTGGCCCTAGCACCACCAACCCAGCAAAAGGTTGTGAACAGTCC		ENSMUSG00000029050	20481
Skp1a	NM_011543.4	NM_011543.4:490	GTGGCCAATATGATTAAGGGGAAAACTCCTGAGGAGATTCGTAAAACCTTCAATATCAAAAATGACTTTACTGAAGAGGAAGAGGCCCAGGTACGCAAAG	Adaptive Immune System;Cytokine Signaling in Immune system;Toll-like Receptor Cascades;Signaling by WNT;Gene expression (Transcription);Cellular responses to stress;Cellular responses to stimuli;Fc epsilon receptor (FCERI) signaling;Transport of small molecules;Metabolism of proteins;Signaling by Hedgehog;C-type lectin receptors (CLRs)	ENSMUSG00000036309	21402
Skp2	NM_013787.2	NM_013787.2:790	CTTCAGCTCTTTCCGGGTACAGCACATGGACCTGTCGAACTCAGTGATAAATGTGTCGAACCTCCATAAGATTCTGTCCGAGTGCTCCAAGCTGCAGAAT	Adaptive Immune System;Gene expression (Transcription);Cellular responses to stress;Cellular responses to stimuli;Metabolism of proteins	ENSMUSG00000054115	27401
Slc25a10	NM_013770.1	NM_013770.1:1388	GGGTACGGCCCGTGGCAGCTTCTGCTTACCAAATGACTAGAGCACACACACAAGCACTTTGTCACAAGAGGGACCACCGTGCTGTGTTCTGGAAGGTAGT	Transport of small molecules;Metabolism of amino acids and derivatives;Metabolism of carbohydrates	ENSMUSG00000025792	27376
Slc25a13	NM_001177572.1	NM_001177572.1:929	TGGCAGCCCAGAAGTTTGGTCAGGTTACACCCATGGAAGTTGACATCTTGTTTCAGTTAGCAGATTTATATGAGCCGAGGGGGCGCATGACCTTAGCAGA	Metabolism of carbohydrates;Metabolism of amino acids and derivatives	ENSMUSG00000015112	50799
Slc2a2	NM_031197.2	NM_031197.2:690	CTGGCCCTTGTCACAGGCATTCTTATTAGTCAGATTGCTGGCCTCAGCTTTATTCTGGGCAATCAGGATCATTGGCACATCCTACTTGGCCTATCTGCTG	Transport of small molecules;Integration of energy metabolism	ENSMUSG00000027690	20526
Slc37a4	NM_008063.2	NM_008063.2:344	CCATGTTTGGAGGCTACAGCCTGTACTATTTCAACCGCAAAACCTTCTCCTTTGTCATGCCCTCCTTGGTGGATGAGATCGCTCTGGACAAGGACGATTT	Metabolism of carbohydrates	ENSMUSG00000032114	14385
Smad2	NM_010754.4	NM_010754.4:880	TCACAGCTTGGATTTGCAGCCAGTTACTTACTCGGAACCTGCATTCTGGTGTTCAATCGCATACTATGAACTAAACCAGAGGGTTGGAGAGACCTTCCAT	Metabolism of proteins;Developmental Biology;Signaling by TGFB family members;Gene expression (Transcription)	ENSMUSG00000024563	17126
Smad3	NM_016769.3	NM_016769.3:1845	GTGTATCGCCACCTGACTCCTTGTTTAATGACAGAGGTCTGGGATGTCACAGTCCAAAAGGAAAGTGCCTTTCTCCATGGCTGGAGTATGGAGTTTACCT	Metabolism of proteins;Developmental Biology;Signaling by TGFB family members;Gene expression (Transcription)	ENSMUSG00000032402	17127
Smad4	NM_008540.2	NM_008540.2:2885	TCCTAGGGAGAAGGTTTTGTATAAAACACTAAAAGCAGTGTCACTCTGCCTGCTGCTTCACTGTTCTGCAAGGTGGCAGTACTTCAACTGAAATAATGAA	Metabolism of proteins;Developmental Biology;Signaling by TGFB family members;Gene expression (Transcription)	ENSMUSG00000024515	17128
Smad6	NM_008542.2	NM_008542.2:1168	CACTGGATCTGTCCGATTCTACATTGTCTTACACTGAAACCGAGGCCACCAACTCCCTCATCACTGCTCCGGGTGAATTCTCAGATGCCAGCATGTCTCC	Signaling by TGFB family members	ENSMUSG00000036867	17130
Smarcc2	NM_001114096.1	NM_001114096.1:3995	GCTGAGTCAGCTCCCCTCACCCATTCCAGTTTATTCATACAAATCCCTCCTGCTGCTCGTCATGGTTGCTGTTTTAGGCCCAGTTCAGCCAATGACCTTT	Gene expression (Transcription);Chromatin modifying enzymes;Chromatin organization	ENSMUSG00000025369	68094
Smurf1	NM_001038627.1	NM_001038627.1:4048	ACTAGTCTCTCAATTCTGCCTTGCCCCAGTAGGGCTTCTGTACTTCATCTACCTTCATGCTTCCGAGGGTGTTCTAAAACCCAGCTCCCTCGTGACTCTC	Adaptive Immune System;Signaling by TGFB family members;Signaling by WNT;Gene expression (Transcription);Signaling by Hedgehog	ENSMUSG00000038780	75788
Snai2	NM_011415.2	NM_011415.2:815	AGACCCACTCTGATGTAAAGAAATACCAGTGCAAAAACTGCTCCAAAACCTTCTCCAGAATGTCGCTTCTGCATAAACATGAGGAGTCTGGCTGCTGTGT		ENSMUSG00000022676	20583
Sod1	NM_011434.1	NM_011434.1:406	TGTGTCCATTGAAGATCGTGTGATCTCACTCTCAGGAGAGCATTCCATCATTGGCCGTACAATGGTGGTCCATGAGAAACAAGATGACTTGGGCAAAGGT	Hemostasis;Cellular responses to stress;Cellular responses to stimuli	ENSMUSG00000022982	20655
Sorbs1	NM_009166.3	NM_009166.3:2075	GGGAGGATTCCTGGGACATCTCGCCAAGGCATTTTCCCTATCACCTATGTAGATGTGCTTAAGAGGCCATTGGTGAAAACCCCTGTGGATTACATCGACC	Muscle contraction	ENSMUSG00000025006	20411
Sos1	NM_009231.2	NM_009231.2:6002	GACAGCCATCAGTATGTGCATGTGTCCTCAGTAATGACGCAGCCTTTCAGTAACCCTGTGACTGCCGCATCATAGTGGCAACTTTGTATTTATTAGCGAG	Adaptive Immune System;Hemostasis;Developmental Biology;Cytokine Signaling in Immune system;Signaling by PDGF;Death Receptor Signalling;Signaling by Rho GTPases;Signaling by Rho GTPases# Miro GTPases and RHOBTB3;GPCR downstream signalling;Signaling by GPCR;Fc epsilon receptor (FCERI) signaling;MAPK family signaling cascades	ENSMUSG00000024241	20662
Sp1	NM_013672.2	NM_013672.2:6580	CAACCCGGAAAACATTGCTTTGAAAGCTGCTGATAAAGCATGGGCAGGTTATTAGTTTGGTTTAGAAGACTGTGCGTCTCTTGGCTCTGCTCCGGGGTAC	Gene expression (Transcription);Signaling by TGFB family members;Signaling by Nuclear Receptors	ENSMUSG00000001280	20683
Sp3	NM_001018042.3	NM_001018042.3:1063	ATTAATGCCGATGGACATTTGATAAACACAGGACAAGCTATGGATAGTTCAGACAATTCAGAAAGGACTGGTGAGCGGGTTTCTCCTGATGTTAATGAAA	Metabolism of proteins	ENSMUSG00000027109	20687
Spib	NM_019866.1	NM_019866.1:2036	TCTTAAGTCAAGGTCTATTTGTGTAGCCCAGGCTGGCTTCAAGCTCATGACACTCTTCCTGCCTCTGCGTCTGGAACTATGAACATACCTTACTACTCTG		ENSMUSG00000008193	272382
Spop	NM_025287.2	NM_025287.2:2525	TTGTCTCTTGGGTCTGAGATGCTTGCCTGTGAGATCTTGAAGCCCTGGTTTGATCTCCATCGTGCAGGGATTATGTTCAGAATGTCTAAGAAGCGGTAGG	Signaling by Hedgehog	ENSMUSG00000057522	20747
Spopl	NM_001165998.1	NM_001165998.1:386	GCCTGAGGGTAAACCCAAAGGGATTAGATGACGAAAGTAAAGACTATTTGTCCTTATATTTGCTCCTAGTCAGCTGCCCAAAAAGTGAGGTTCGAGCTAA	Signaling by Hedgehog	ENSMUSG00000026771	76857
Spp1	NM_009263.3	NM_009263.3:420	TGAATCTGACGAATCTCACCATTCGGATGAGTCTGATGAGACCGTCACTGCTAGTACACAAGCAGACACTTTCACTCCAATCGTCCCTACAGTCGATGTC	Extracellular matrix organization;Signaling by PDGF;Metabolism of proteins	ENSMUSG00000029304	20750
Src	NM_001025395.2	NM_001025395.2:968	TGCCAAGGGCCTAAATGTGAAACACTACAAGATCCGCAAGCTGGACAGCGGCGGTTTCTACATCACCTCCCGCACCCAGTTCAACAGCCTGCAGCAGCTC	Adaptive Immune System;Hemostasis;Intracellular signaling by second messengers;Developmental Biology;Vesicle-mediated transport;Macroautophagy;Autophagy;Signaling by PDGF;Signaling by VEGF;Signaling by Rho GTPases;Signaling by Rho GTPases# Miro GTPases and RHOBTB3;Fcgamma receptor (FCGR) dependent phagocytosis;Gene expression (Transcription);Signaling by GPCR;GPCR downstream signalling;C-type lec…	ENSMUSG00000027646	20779
Srebf1	NM_011480.1	NM_011480.1:1145	GACTACATCCGCTTCTTGCAGCACAGCAACCAGAAGCTCAAGCAGGAGAACCTGACCCTACGAAGTGCACACAAAAGCAAATCACTGAAGGACCTGGTGT	Metabolism of lipids	ENSMUSG00000020538	20787
Ssr2	NM_025448.3	NM_025448.3:742	CAAACCCAAGAAGAACTGAATGCAGTTTCCTCGGCCCTTCTCTCCCAAGAAACCAGGTTTTTTCTAGACTCCAGAGGGAGTCAAAAGTGTTCTCTTGGCC		ENSMUSG00000041355	66256
Ssr4	NM_009279.2	NM_009279.2:465	TCATGCGGGCACCTATGAGGTCAGATTCTTTGATGAAGAGTCCTATAGCCTCCTAAGGAAGGCTCAGAGAAATAATGAGGACGTTTCTATCATTCCACCC		ENSMUSG00000002014	20832
Stat1	NM_009283.3	NM_009283.3:1590	ACGCTGGGAACAGAACTAATGAGGGGCCTCTCATTGTCACCGAAGAACTTCACTCTCTTAGCTTTGAAACCCAGTTGTGCCAGCCAGGCTTGGTGATTGA		ENSMUSG00000026104	20846
Stat3	NM_213659.2	NM_213659.2:1360	AGCTTAAAATTAAAGTGTGCATTGATAAAGACTCTGGGGATGTTGCTGCCCTCAGAGGGTCTCGGAAATTTAACATTCTGGGCACGAACACAAAAGTGAT	Cytokine Signaling in Immune system;Signaling by PDGF	ENSMUSG00000004040	20848
Stat5a	NM_001164062.1	NM_001164062.1:2508	ATACCAACAATGGCTTTGCACGTTTCACAGGGCTACCTTGCCCACACAGTTCTGGGTTTGTGGCTAAAGCGGTGGTGACCTTTTTGTTCAGACCTCAAGG	Cytokine Signaling in Immune system;Signaling by PDGF	ENSMUSG00000004043	20850
Stat5b	NM_001113563.1	NM_001113563.1:4444	TGACTTTCAAGTTAGGTTGGAGAAAAGGGTGCCAAAGAAGCGAGACTTCCACATAGTTTTTAAGCTACCCTGGATTTACTGAGGGTGTACCTGGACATGG	Cytokine Signaling in Immune system;Signaling by PDGF	ENSMUSG00000020919	20851
Stk4	NM_021420.3	NM_021420.3:730	AATATTCATGATTCCTACAAACCCTCCTCCCACATTCCGTAAGCCAGAGCTGTGGTCAGACAACTTCATGGATTTTGTGAAGCAGTGTCTGGTAAAAAGC		ENSMUSG00000018209	58231
Sufu	NM_001025391.1	NM_001025391.1:465	GCCTGAGTGATCTCTATGGTGACAACAGAGTCCATGAGTTTACAGGAACAGACGGACCAAGTGGATTTGGCTTTGAGTTGACGTTTCGTCTGAAGAGAGA	Signaling by Hedgehog	ENSMUSG00000025231	24069
Sugt1	NM_026474.5	NM_026474.5:950	CGAGAAGCTGGAGGGCGACGCAGCTTTAAACAAGTTATTCCAGCAGATCTACTCAGACGGTTCCGATGAAGTGAAACGTGCCATGAACAAGTCATTTATG	Nucleotide-binding domain# leucine rich repeat containing receptor (NLR) signaling pathways	ENSMUSG00000022024	67955
Syk	NM_001198977.1	NM_001198977.1:2064	TGAGGCTTCGCAATTACTACTACGACGTGGTTAACTAACAGCTCCGGCGCCTGTCCGTGCACACCACGGATTCCCAAGCGATCACAGGAAATTCATTCAG	Adaptive Immune System;Hemostasis;Cytokine Signaling in Immune system;Fcgamma receptor (FCGR) dependent phagocytosis;Fc epsilon receptor (FCERI) signaling;C-type lectin receptors (CLRs)	ENSMUSG00000021457	20963
Tbc1d4	NM_001081278.2	NM_001081278.2:2610	CCTCCGCCTGGCACGCCTTCCCAGAGGAGGACTCCGACTCTCCACAGTTCCGAAGACGGGCTCACACATTCAGCCATCCACCTTCAAGTTCAAGGAGGAA		ENSMUSG00000033083	210789
Tbl1xr1	NM_030732.3	NM_030732.3:4665	TAGCTGTGATAGATTGTCTGATAGAAGAGAAGTGCAGAGCTTTGCTGTCCCAAAGCCTCGGGTCTTTCCCTCGCAGATGTGGCTGAAGACATCTACCTTT	Metabolism of lipids;Gene expression (Transcription);Cellular responses to stress;Cellular responses to stimuli;Chromatin modifying enzymes;Chromatin organization;Signaling by Nuclear Receptors	ENSMUSG00000027630	81004
Tbx21	NM_019507.2	NM_019507.2:544	CCCAGGGCCGCGCGAGGACTACGCATTGCCCGCGGGGTTGGAGGTGTCTGGGAAGCTGAGAGTCGCGCTCAGCAACCACCTGTTGTGGTCCAAGTTCAAC		ENSMUSG00000001444	57765
Tcf7l1	NM_001079822.2	NM_001079822.2:2570	ATTTAAAGGGACTCAAGGTGCCTACCACTGCCTTCAAGAAGTCTGTTCCTCTCTGCTGCCCAGTCACGTTTTCTTTCCCGCCTCGCAGTATCAGAGTGGC	Gene expression (Transcription);Signaling by WNT	ENSMUSG00000055799	21415
Tcf7l2	NM_001142924.1	NM_001142924.1:1518	CCACCTGCCGCTCTGCAGCCGTCCATGGTCCCTTCCTCATCGCTCGCACAACCATCAACTTCTTCCTTACATTCCCACAACTCGCTGGCTGGAACGCAAC	Gene expression (Transcription);Signaling by WNT	ENSMUSG00000024985	21416
Tcl1	NM_009337.3	NM_009337.3:734	TGACTCTTCCGTCTTTCCCTTTGGCCTCACAAGACAACTAGTGTCTCTGACTTATGAACTTGCCTTCTTCCTCACGGGTCCCTCAGCAGTACATACACCA		ENSMUSG00000041359	21432
Tek	NM_013690.2	NM_013690.2:3580	GAGACCATCATTTGCCCAGATATTGGTGTCCTTAAACAGGATGCTGGAAGAACGGAAGACATACGTGAACACCACACTGTATGAGAAGTTTACCTATGCA	Hemostasis;MAPK family signaling cascades	ENSMUSG00000006386	21687
Tgfb1	NM_011577.1	NM_011577.1:1470	GGAGTTGTACGGCAGTGGCTGAACCAAGGAGACGGAATACAGGGCTTTCGATTCAGCGCTCACTGCTCTTGTGACAGCAAAGATAACAAACTCCACGTGG	Extracellular matrix organization;Hemostasis;Signaling by TGFB family members;Gene expression (Transcription)	ENSMUSG00000002603	21803
Tgfb1i1	NM_001289550.1	NM_001289550.1:1321	TCCGGAGGCAGCTTTTTTGAGCACGAGGGTCGCCCTTTGTGTGAAAACCATTTCCATGCTCAGCGTGGTTCGCTGTGTGCCACGTGTGGTCTCCCAGTGA		ENSMUSG00000030782	21804
Tgfbr1	NM_009370.2	NM_009370.2:4425	TCAGAAGTAGTGGCCAGCTGTGTCTCTAGTAGGACAGTAAAGGCATGAAGCTCAGCCTGTAATCCTGCTACTACAGTAGTACTCCAGAAGTGCCTTGAGG	Metabolism of proteins;Signaling by TGFB family members	ENSMUSG00000007613	21812
Tgfbr2	NM_009371.2	NM_009371.2:475	TGTGCAAGTTTTGCGATGTGAGACTGTCCACTTGCGACAACCAGAAGTCCTGCATGAGCAACTGCAGCATCACGGCCATCTGTGAGAAGCCGCATGAAGT	Signaling by TGFB family members	ENSMUSG00000032440	21813
Thbs1	NM_011580.3	NM_011580.3:3	ACTTCTGCAGGCAATCGCGAAGCTGCTATCCAGTTCTGCCACGGTCTCTCCCGGCGCACCGGCAGTCTCAGCGTCTTCACCGGACTCAGCGTCCTTGTCC		ENSMUSG00000040152	21825
Thbs2	NM_011581.2	NM_011581.2:1250	AAATTTAAAACAGTCTGCCATCAGATCACCTGCTCACCTGCAACTTGTGCCAACCCATCTTTTGTGGAAGGCGAGTGCTGTCCATCCTGTTCACACTCTG	Metabolism of proteins;Signaling by PDGF	ENSMUSG00000023885	21826
Thbs3	NM_013691.2	NM_013691.2:170	CAGATGGTAGCTGTGGCAGAGAAGATTCGGACAGCTTTACTCACTGCTGGGGATATCTACCTCTTGTCCACTTTCCGCCTCCCTCCAAAGCAAGGTGGTG	Signaling by PDGF	ENSMUSG00000028047	21827
Timp1	NM_011593.2	NM_011593.2:436	AAGCCTCTGTGGATATGCCCACAAGTCCCAGAACCGCAGTGAAGAGTTTCTCATCACGGGCCGCCTAAGGAACGGAAATTTGCACATCAGTGCCTGCAGC	Extracellular matrix organization;Hemostasis;Metabolism of proteins	ENSMUSG00000001131	21857
Timp2	NM_011594.3	NM_011594.3:655	TTGCAGGAAAGGCAGAAGGAGATGGCAAGATGCACATTACCCTCTGTGACTTCATTGTGCCCTGGGACACGCTTAGCATCACCCAGAAGAAGAGCCTGAA		ENSMUSG00000017466	21858
Tjp1	NM_009386.1	NM_009386.1:3565	GAGCAGCCGTCATACAGGTATGAGGTCTCAAGCTACACAGACCAGTTTTCTCGGAACTATGACCATCGCCTACGGTTTGAAGATCGAATCCCTACCTATG	Signaling by Hippo;Programmed Cell Death;Vesicle-mediated transport	ENSMUSG00000030516	21872
Tjp2	NM_011597.3	NM_011597.3:4160	TGTAGTATTTTCCACAAATTCTGACTGTACATAGGACAGCGACCCTCGGGAGTGTGTCTGCCTATCAATTCTGCGTAGCTCGGAGGCCAAGATTTTAGAG	Signaling by Hippo;Programmed Cell Death;Signaling by Rho GTPases;Signaling by Rho GTPases# Miro GTPases and RHOBTB3	ENSMUSG00000024812	21873
Tln1	NM_011602.5	NM_011602.5:795	TGACTCCAAGACCGTCACAGACATGCTCATGACCATTTGTGCCCGAATTGGTATCACCAACCATGATGAGTATTCACTGGTTCGAGAGCTGATGGAAGAA	Hemostasis;Developmental Biology;Muscle contraction;MAPK family signaling cascades	ENSMUSG00000028465	21894
Tlr1	NM_030682.1	NM_030682.1:805	TCAGCACTACGATCGGTTTGGAACTGTCTAACATCAAGTGTGTGCTTGAAGACCAGGGCTGCTCTTATTTCTTACGTGCTTTGTCAAAGCTTGGAAAGAA	Toll-like Receptor Cascades;Antimicrobial peptides	ENSMUSG00000044827	21897
Tlr2	NM_011905.2	NM_011905.2:255	GCAGGCGGTCACTGGCAGGAGATGTGTCCGCAATCATAGTTTCTGATGGTGAAGGTTGGACGGCAGTCTCTGCGACCTAGAAGTGGAAAAGATGTCGTTC	Neutrophil degranulation;Antimicrobial peptides;Toll-like Receptor Cascades	ENSMUSG00000027995	24088
Tlr4	NM_021297.2	NM_021297.2:2510	AACGGCAACTTGGACCTGAGGAGAACAAAACTCTGGGGCCTAAACCCAGTCTGTTTGCAATTAATAAATGCTACAGCTCACCTGGGGCTCTGCTATGGAC	Cellular responses to stress;Cellular responses to stimuli;Programmed Cell Death;Toll-like Receptor Cascades	ENSMUSG00000039005	21898
Tlr6	NM_011604.3	NM_011604.3:475	ACCTGGATGTCTCACACAATCGGTTGCAAAACATCTCTTGCTGCCCTATGGCGAGCCTGAGGCATCTAGACCTCTCATTCAATGACTTTGATGTACTGCC	Toll-like Receptor Cascades	ENSMUSG00000051498	21899
Tlr8	NM_133212.2	NM_133212.2:110	TCCATAAAGCGAACTATTCCAGAAGCTATCCTTGTGACGAGATAAGGCACAACTCCCTTGTGATTGCAGAATGCAACCATCGTCAACTGCATGAAGTTCC	Toll-like Receptor Cascades	ENSMUSG00000040522	170744
Tm6sf2	NM_181540.3	NM_181540.3:790	ATGCCTGCTTCATCTATATTTACCAATATGAGCCATACCTTCGGGACCCTGTGGCCTACCCAAAGTTGCAGATGCTGATGTATTTGTTCTATGCTCTACC		ENSMUSG00000036151	107770
Tnf	NM_013693.2	NM_013693.2:514	TGGATCTCAAAGACAACCAACTAGTGGTGCCAGCCGATGGGTTGTACCTTGTCTACTCCCAGGTTCTCTTCAAGGGACAAGGCTGCCCCGACTACGTGCT	Cytokine Signaling in Immune system;Death Receptor Signalling	ENSMUSG00000024401	21926
Tnfrsf17	NM_011608.1	NM_011608.1:140	CCTCATGGCGCAACAGTGTTTCCACAGTGAATATTTTGACAGTCTGCTGCATGCTTGCAAACCGTGTCACTTGCGATGTTCCAACCCTCCTGCAACCTGT	Cytokine Signaling in Immune system	ENSMUSG00000022496	21935
Tnfsf10	NM_009425.2	NM_009425.2:2055	GTTCACCATGCTTGCTTTGTCCAGATTGCGACTGTCACCCAGTCCTCTGGCTCTTCCATCTGTCTGTCCACTCCACCTACCAAGATGTTGAACACTTGTT	Programmed Cell Death;Death Receptor Signalling	ENSMUSG00000039304	22035
Tnfsf14	NM_019418.2	NM_019418.2:1060	CAGGAAGAAAGAATCAAGCTGGGGTATTTATGCTTCTGATGCAAACACTGAGATTTCGGCTTTCTGGGTTTTGAGCTGGAGGCAAGAAACCTTCCCAGAG	Cytokine Signaling in Immune system	ENSMUSG00000005824	50930
Tnn	NM_177839.2	NM_177839.2:4655	CATGGAAGGGACATGAGTTCTCCATTCCTTATGTGGAGCTGAAAATCCGCCCGTTTGGTTACAGCAGAGACCGTTTCTCTGGCAGAAAGAAGCGCTCCAT	Extracellular matrix organization	ENSMUSG00000026725	329278
Tpr	NM_133780.2	NM_133780.2:7235	ATACCAGTAGTAGTCAACCGAAGCCTTTCAGACGAGTAAGACTTCAGACAACCTTGAGACAGGGTGTTCGTGGTCGTCAGTTTAACCGACAAAGAGGTAT	Metabolism of proteins;Metabolism of carbohydrates;Gene expression (Transcription);Cellular responses to stress;Cellular responses to stimuli	ENSMUSG00000006005	108989
Tpsab1	NM_031187.4	NM_031187.4:663	GGCTGGGGTAACATCGACAATGGTGTAAACCTGCCGCCACCATTTCCTTTGAAGGAGGTGCAAGTTCCCATTATAGAAAACCACCTTTGTGACTTGAAGT		ENSMUSG00000024173	100503895
Tpsb2	NM_010781.3	NM_010781.3:502	TGATAATGACGAGCCTCTCCCACCTCCTTATCCTCTGAAGCAAGTGAAGGTTCCCATTGTGGAAAACAGCCTGTGTGACCGGAAGTACCACACTGGCCTC		ENSMUSG00000033825	17229
Tradd	NM_001033161.2	NM_001033161.2:562	AGGTAGCTTCTGCAGGTTCGAAGTTCCCGGTTTCCTCTCCGACCGAGGAGAAACCACTGCCGGCCGCCTGCCAGACTTTTCTGTTCCACGGGCAGCTCGT	Programmed Cell Death;Death Receptor Signalling	ENSMUSG00000031887	71609
Traf2	NM_009422.2	NM_009422.2:1334	GGCCTTTTAATCAGAAGGTAACATTGATGTTGCTGGACCATAACAACCGGGAGCATGTGATCGACGCATTCAGGCCCGATGTAACCTCGTCCTCCTTCCA	Metabolism of proteins;Programmed Cell Death;Cytokine Signaling in Immune system;Death Receptor Signalling	ENSMUSG00000026942	22030
Traf6	NM_009424.2	NM_009424.2:980	GTGCTGTGTCCATGGCATATGAAGAGAAAGAGATCCATGATCAAAGCTGTCCTCTGGCAAATATCATCTGTGAATACTGTGGTACAATCCTCATCAGAGA	Adaptive Immune System;Intracellular signaling by second messengers;Cytokine Signaling in Immune system;Toll-like Receptor Cascades;Nucleotide-binding domain# leucine rich repeat containing receptor (NLR) signaling pathways;Death Receptor Signalling;Fc epsilon receptor (FCERI) signaling;Metabolism of proteins;C-type lectin receptors (CLRs)	ENSMUSG00000027164	22034
Trat1	NM_198297.3	NM_198297.3:535	GCATTCATGATGATCCCGCTAGACTGTTTGGGTTGATCCGTGCCAAGAGAGAGCCTGTAATCTAACTGGACCATCATCCATCTCAATGATAACACCCTAT	Adaptive Immune System;Intracellular signaling by second messengers	ENSMUSG00000030775	77647
Trib3	NM_175093.2	NM_175093.2:1905	CTGTCCTACTGCCTACAGACAATCTCAGGCCCTGTTCTGGGGACTTTTAGTACCCAGGCCCACAGTCAGTTTGATGACTTTGGTCTGGTTAAGTGTGTAT	Adaptive Immune System;Intracellular signaling by second messengers;Signaling by VEGF	ENSMUSG00000032715	228775
Trrap	NM_001081362.1	NM_001081362.1:156	CAAACCACTCTGATGAAGAAATACCTTCAGTTTGTGGCAGCTCTCACGGATGTGAATACACCTGATGAAACGAAGTTGAAAATGATGCAGGAAGTCAGCG		ENSMUSG00000045482	100683
Ttn	NM_011652.3	NM_011652.3:36060	TGAAGATGAGGCCAAATACATGTTTGAAGCTGAAGATAAACGCACAAGCGGCAAACTGATCATTGAAGGAATCCGTCTCAAATTCCTGACCCCACTCAAG		ENSMUSG00000051747	22138
Txn1	NM_011660.3	NM_011660.3:280	TCTCTGCTACGTGGTGTGGACCTTGCAAAATGATCAAGCCCTTCTTCCATTCCCTCTGTGACAAGTATTCCAATGTGGTGTTCCTTGAAGTGGATGTGGA	Metabolism of proteins;Nucleotide-binding domain# leucine rich repeat containing receptor (NLR) signaling pathways;Gene expression (Transcription);Cellular responses to stress;Cellular responses to stimuli	ENSMUSG00000028367	22166
Txn2	NM_019913.5	NM_019913.5:255	AGTCTGTTTGACGACCTTTAACGTCCAGGATGGACCTGACTTTCAAGACAGAGTTGTCAACAGTGAGACACCAGTTGTTGTGGACTTTCATGCACAGTGG	Cellular responses to stress;Cellular responses to stimuli;Metabolism of amino acids and derivatives	ENSMUSG00000005354	56551
Txndc5	NM_145367.3	NM_145367.3:2005	TCCTCTCGGGCCTTCCTAGAAACAGCTTCTGATTCTCTTCCTAAGTAGTTCTTTTAGCAGCTCGCTTTATAATCTCCACCTTAAAGGAGGCTGACCATCT	Neutrophil degranulation;Vesicle-mediated transport	ENSMUSG00000038991	105245
Uba52	NM_019883.3	NM_019883.3:309	ACTGTGACAAGATGATCTGCCGCAAGTGCTACGCACGCCTGCACCCTCGTGCAGTCAACTGCCGCAAGAAGAAGTGCGGCCATACCAACAACCTGCGCCC	Adaptive Immune System;Cellular responses to stress;Cellular responses to stimuli;Intracellular signaling by second messengers;Developmental Biology;Cytokine Signaling in Immune system;Metabolism of proteins;Signaling by NOTCH;Macroautophagy;Autophagy;Toll-like Receptor Cascades;Nucleotide-binding domain# leucine rich repeat containing receptor (NLR) signaling pathways;Signaling by TGFB family me…	ENSMUSG00000090137	22186
Ube2d2a	NM_019912.1	NM_019912.1:2244	TTCATGTGAACTAGGCTAGTTACCTCCCCTCGTCCCCTTTCCTAACCTAAATGTAAGCCAGGCCAGCTTGAAGGCCAATGCTCTTTAGTCACCAAGATCT	Adaptive Immune System;Cellular responses to stress;Cellular responses to stimuli;Cytokine Signaling in Immune system;Toll-like Receptor Cascades;Fc epsilon receptor (FCERI) signaling;Metabolism of proteins;C-type lectin receptors (CLRs)	ENSMUSG00000091896	56550
Ube2n	NM_080560.3	NM_080560.3:648	TTAGCAAATCTGTCTTGTCCTGATTCACTGTTGTAAAGCATGAGCAGAGGCTAGAAGTACCATCCGGGTTGCTGAGAGATGCTGAGAAGCAGGACTCTCT	Adaptive Immune System;Cytokine Signaling in Immune system;Macroautophagy;Autophagy;Toll-like Receptor Cascades;Nucleotide-binding domain# leucine rich repeat containing receptor (NLR) signaling pathways;Fc epsilon receptor (FCERI) signaling;Metabolism of proteins;C-type lectin receptors (CLRs)	ENSMUSG00000074781	93765
Ube4b	NM_022022.3	NM_022022.3:2225	ACAGCATTACCTGGAGCTGGGACGGCAAGAACTTTTCAAGATTCTACATAGTATTTTGTTAAATGGCGAAACTCGTGAAGCGGCTCTCAGCTACATGGCG		ENSMUSG00000028960	63958
Uqcrb	NM_026219.1	NM_026219.1:192	CCTGAGGACCTTTATAATGACAGGATGTTTCGAATTAAGAGAGCCCTGGACCTGACTATGAGGCATCAGATCTTGCCTAAGGATCAGTGGACAAAATATG		ENSMUSG00000021520	67530
Uqcrfs1	NM_025710.2	NM_025710.2:436	TGGGTGTTGCTTATGCGGCCAAAAATGTGGTCTCCCAGTTTGTTTCCAGCATGAGTGCTTCTGCTGACGTACTGGCCATGTCGAAGATCGAGATCAAGTT	The citric acid (TCA) cycle and respiratory electron transport	ENSMUSG00000038462	66694
Uqcrh	NM_025641.3	NM_025641.3:356	AAAAACTTGAAGTAAATGTGCAGATTCGTCCTCCTCAGCCTTGTCACTGGGAATCAGGAACAGTTCCTTGTGGTTCTGGACGTCGGTGTCTGATGGAGTG	The citric acid (TCA) cycle and respiratory electron transport	ENSMUSG00000063882	66576
VLDLR	NM_001161420.1	NM_001161420.1:2210	TAGCTACCCTAGACGGAGCCAAGAGGAAGTTCCTGTTTAATTCTGACTTGCGAGAGCCTGCCTCCATAGCTGTGGATCCGTTGTCGGGCTTTGTTTACTG	Transport of small molecules;Developmental Biology	ENSMUSG00000024924	22359
Vamp8	NM_016794.3	NM_016794.3:82	TCAGGAGGCGGGCTGAAAGTTGGAGTAAGCAGGAAGTGAAGCTGTGGCTGCCTTGGGTGGAAACAGACTAGGCGAAGTTCTGCTTTGAGAGGCCCAAGTG	Adaptive Immune System;Vesicle-mediated transport;Neutrophil degranulation	ENSMUSG00000050732	22320
Vav1	NM_011691.4	NM_011691.4:1640	GGGCATGATTTTCAGATGTTCTCCTTTGAGGAGACCACTTCCTGCAAGGCCTGCCAGATGTTACTCAGAGGCACATTCTACCAGGGATATCGCTGTTACA	Adaptive Immune System;Hemostasis;Intracellular signaling by second messengers;Cytokine Signaling in Immune system;Death Receptor Signalling;Signaling by VEGF;Signaling by Rho GTPases;Signaling by Rho GTPases# Miro GTPases and RHOBTB3;Fcgamma receptor (FCGR) dependent phagocytosis;Fc epsilon receptor (FCERI) signaling;Signaling by GPCR;GPCR downstream signalling	ENSMUSG00000034116	22324
Vcam1	NM_011693.2	NM_011693.2:1440	GGTTTTGAGGATGAACACTCTTACCTGTGCGCTGTGACCTGTCTGCAAAGGACACTGGAAAAGAGAACCCAGGTGGAGGTCTACTCATTCCCTGAAGATC		ENSMUSG00000027962	22329
Vegfa	NM_001025250.3	NM_001025250.3:3015	TCTCTCTCTCCCAGATCGGTGACAGTCACTAGCTTGTCCTGAGAAGATATTTAATTTTGCTAACACTCAGCTCTGCCCTCCCTTGTCCCCACCACACATT	Hemostasis;Signaling by VEGF	ENSMUSG00000023951	22339
Vegfb	NM_011697.3	NM_011697.3:287	GGCTCGCACCCAGGCCCCTGTGTCCCAGTTTGATGGCCCCAGCCACCAGAAGAAAGTGGTGCCATGGATAGACGTTTATGCACGTGCCACATGCCAGCCC	Hemostasis;Signaling by VEGF	ENSMUSG00000024962	22340
Vim	NM_011701.4	NM_011701.4:34	CAGCGCTCCTACGATTCACAGCCACCGCGCCCTCATTCCCTTGTTGCAGTTTTTCCAGCCGCAGCAAGCCAGCCCACCTTCGAAGCCATGTCTACCAGGT	Programmed Cell Death;Macroautophagy;Autophagy;Signaling by Rho GTPases;Signaling by Rho GTPases# Miro GTPases and RHOBTB3;Muscle contraction	ENSMUSG00000026728	22352
Was	NM_009515.2	NM_009515.2:1617	GATGACTAAAGTCATCTTCCTTCCAGCAAGCCAGTTCCTCTCCACACTCACTCTGCCATCTAGATTCTGCTCCGCTGGCAGCTTCCCAATTCACCTGTTG	Adaptive Immune System;Signaling by Rho GTPases;Signaling by Rho GTPases# Miro GTPases and RHOBTB3;Fcgamma receptor (FCGR) dependent phagocytosis	ENSMUSG00000031165	22376
Wwc1	NM_170779.1	NM_170779.1:1925	AGGTACTTCTGAAGCTGCCGCATTCGACAGTGATGAATCGGAAGCTGTGGGTGCCACTCGGGTTCAGATTGCCCTGAAATATGATGAGAAGAATAAGCAA	Signaling by Hippo	ENSMUSG00000018849	211652
Xaf1	NM_001037713.3	NM_001037713.3:100	CTCCACTTCATGCTCCACGAGGCCCACTGCCTGCGCTTCATAGTCCTTTGCCCAGAATGTGAAGAGCCCATCCCAGAGTCAAAGATGAAAGAGCACATGG		ENSMUSG00000040483	327959
Xbp1	NM_013842.2	NM_013842.2:825	CCTCTAGTTTTAGAGATCCCCTCTGAGACAGAGAGTCAAACTAACGTGGTAGTGAAAATTGAGGAAGCACCTCTAAGCTCTTCAGAAGAGGATCACCCTG		ENSMUSG00000020484	22433
Xcl1	NM_008510.1	NM_008510.1:103	AGAGAGTAGCTGTGTGAACTTACAAACCCAGCGGCTGCCAGTTCAAAAAATCAAGACCTATATCATCTGGGAGGGGGCCATGAGAGCTGTAATTTTTGTC	Signaling by GPCR;GPCR downstream signalling	ENSMUSG00000026573	16963
Xiap	NM_009688.2	NM_009688.2:1654	AGTCAAACTTCATTGCAGAAAGACATTAGTACTGAAGAGCAGCTAAGGCGCCTACAAGAGGAGAAGCTTTGCAAAATCTGTATGGATAGAAATATTGCTA	Programmed Cell Death;Intracellular signaling by second messengers;Signaling by WNT;Death Receptor Signalling	ENSMUSG00000025860	11798
Ywhab	NM_018753.6	NM_018753.6:273	GGGACACGAACTCTCCAATGAAGAGAGGAATCTACTCTCTGTTGCCTACAAGAACGTGGTAGGTGCCCGCCGCTCTTCCTGGCGTGTCATCTCCAGCATC	Adaptive Immune System;Programmed Cell Death;MTOR signalling;Signaling by Rho GTPases;Signaling by Rho GTPases# Miro GTPases and RHOBTB3;Signaling by Hippo;Gene expression (Transcription);MAPK family signaling cascades	ENSMUSG00000018326	54401
Ywhae	NM_009536.4	NM_009536.4:1156	TTACTGGTCCCAGCTTTAGGTTCTTTACGACACTAACAGGACTGCATAGAGGCTTTTTCAGCATTACTGTATTGTCTCCGGCCACACTGGCAAGATCATC	Gene expression (Transcription);Programmed Cell Death;Death Receptor Signalling;Signaling by Rho GTPases;Signaling by Rho GTPases# Miro GTPases and RHOBTB3;Vesicle-mediated transport;Signaling by Hippo;Cellular responses to stress;Cellular responses to stimuli	ENSMUSG00000020849	22627
Ywhag	NM_018871.2	NM_018871.2:1510	ACATGACAGCCATACATGACGCCAAGCCATGGGTTCTCAGTTTTCCTTTGTCAGGTCGGCTTTCATCCGCGTCCGGGTTGGTCTGGCTCTTCATCATTTC	Gene expression (Transcription);Programmed Cell Death;Signaling by Rho GTPases;Signaling by Rho GTPases# Miro GTPases and RHOBTB3	ENSMUSG00000051391	22628
Ywhaq	NM_011739.3	NM_011739.3:1861	TTTCTTAATACACTAGGAAGGAGAAATAAAGTCCACAAGTCCAAGCCTGCACTTCAATACTTTTCCATGCAGAGTTGTGCACATGGGAGAGGGTATCCGG	Gene expression (Transcription);Programmed Cell Death;Signaling by Rho GTPases;Signaling by Rho GTPases# Miro GTPases and RHOBTB3	ENSMUSG00000076432	22630
Zfyve16	NM_173392.4	NM_173392.4:400	GGCTTAACCTCTAGACCGAATGAAAAAAACGTAGCGGGACTTGATCTTCTTTCTTCTGTGGATGCGAGTACTTCAGATGAGATCCAGCCTTCCTGTATGA	Signaling by TGFB family members	ENSMUSG00000021706	218441
Acad9	NM_172678.3	NM_172678.3:798	TGCAAAAACCGAGGTGGTCGATTCTGATGGTTCGAAAACAGACAAAATGACCGCATTCATAGTAGAAAGAGACTTCGGCGGAATCACTAATGGGAAACCT		ENSMUSG00000027710	229211
Armh3	NM_198296.2	NM_198296.2:1202	GTATAGCTCAATTGTCATGCAGGACACGAAAGATGAACACAGGCTTCACAGTGGCAAGCTCTGTCTGATTATCCTCACATGCATTGCAGAGGATCAGTAT		ENSMUSG00000039901	71617
Cnot10	NM_153585.5	NM_153585.5:714	GCTTTTTGCTCGTAGACTTGTATATATTAACCCACCAGGCTGAGAAAGCTCTGCATCTTCTTGCCGTCCTAGAAAAAATGATTTCACAGGGTAGCGGTGG		ENSMUSG00000056167	78893
Gusb	NM_010368.1	NM_010368.1:283	CCCTTCGGGACTTTATTGGCTGGGTGTGGTATGAACGGGAAGCAATCCTGCCACGGCGATGGACCCAAGATACCGACATGAGAGTGGTGTTGAGGATCAA		ENSMUSG00000025534	110006
Mtmr14	NM_026849.2	NM_026849.2:1618	TACCTTCACACCATGGGCTCACTGAAGCCAAGTCTTCTAGCTCTTCATCCTCAAACCATTCTGACAACTTTTTCAGGATGGGCAGCAGTCCTCTTGAGGT		ENSMUSG00000030269	97287
Nol7	NM_023554.2	NM_023554.2:266	CGCGCGAGTGCTCGCAGGGATAAAACGCTGTTGAAGGAGAAGAGGAAACGGCGCGAGGAGCTGTTCATCGAACAGAAGAAAAGAAAGCTGCTTCCAGATG		ENSMUSG00000063200	70078
Nubp1	NM_011955.2	NM_011955.2:284	TGGAGATACACAGGTTGCTCTTCTGGACATCGATATCTGTGGGCCATCGATTCCCAAGATCATGGGCTTAGAAGGAGAGCAGGTTCACCAGAGCGGCTCC		ENSMUSG00000022503	26425
Pgk1	NM_008828.2	NM_008828.2:36	CCGGCATTCTGCACGCTTCAAAAGCGCACGTCTGCCGCGCTGTTCTCCTCTTCCTCATCTCCGGGCCTTTCGACCTCACGGTGTTGCCAAAATGTCGCTT		ENSMUSG00000062070	18655
Ppia	NM_008907.1	NM_008907.1:390	CCAAGACTGAATGGCTGGATGGCAAGCATGTGGTCTTTGGGAAGGTGAAAGAAGGCATGAACATTGTGGAAGCCATGGAGCGTTTTGGGTCCAGGAATGG		ENSMUSG00000071866	268373
Rplp0	NM_007475.5	NM_007475.5:1021	AAGGAAGAGTCGGAGGAATCAGATGAGGATATGGGATTCGGTCTCTTCGACTAATCCCGCCAAAGCAACCAAGTCAGCCTGCTTAATTTGAGAAAGATGG		ENSMUSG00000067274	11837
NEG_A	ERCC_00096.1	ERCC_00096.1:230	AACCGCCGCATACGGCCGATTGTCGCAGCCCGGGTCGATTATAACAACGGTGCAATCTCAGCTAAACCGACGCAGTTTTGCTCCTTGGATTCTGAGCCCG		NA	NA
NEG_B	ERCC_00041.1	ERCC_00041.1:440	GCACTGGCATTGGTCGTTTCAGGAGGCCATACAGAACTGGTTTATATGAAGGAACATGGATCATTTGAAGTCATTGGGGAAACCCTTGATGATGCGGCAG		NA	NA
NEG_C	ERCC_00019.1	ERCC_00019.1:140	GTACAGGCTGCTGGCTCATGTTTCCTTCTACGCTGCACTTGCGGGCATAGAGGTCGGTTGCGATCTATATTCGGAGATAACTATTCACCCAGCGCCACTC		NA	NA
NEG_D	ERCC_00076.1	ERCC_00076.1:355	AGAGATCACGTGGACCAAAGCTGATTGATTACGGGACTGGCCGTAAGTGCTGCCCGCGAGTAGATCGTCTAGATCCGGCTAAAATTCCCTGCGGTGCCTT		NA	NA
NEG_E	ERCC_00098.1	ERCC_00098.1:785	CCCAGATGACCTTCTCCCTCATAATCACTTAATCTGAGCGCAGGAGGCAGGCTGTATTAATTCCGGCCTCCAACCGGACCGTGGAACGACGCGACCAAGT		NA	NA
NEG_F	ERCC_00126.1	ERCC_00126.1:220	GGGTCCTTACCGGCTGTAAGCTCACTACAATCCAGGTACAGAGTGCGTTAACCGGCCATTAGAGGGCCGCTACACCCGTCAGAATTTAAACGTATGGGCG		NA	NA
NEG_G	ERCC_00144.1	ERCC_00144.1:15	ACCCGTATGAACTGTTGCCGGCTCGGAAATGTTAAGGCTCTGCGCACGCACTTTATCATTCGCAGCCTGTTCTGTCAGCGGGTCAGCCTAGGTTACGGTG		NA	NA
NEG_H	ERCC_00154.1	ERCC_00154.1:115	TTGGTCCGAGGAGGCATATAGGAAACGATGGGCACGCGCTATTCAGACGTTATTTGGTATGGAGTAAGAGGCCGGAAACTGGGCTCGATTGATGGATACT		NA	NA
POS_A	ERCC_00117.1	ERCC_00117.1:385	TCAGGCCTTGCCCTTACTAATGGCGCGTTGTAACGGGCCTTGAGGGAATGTCACTATTGAGGCACCCGTTCGACCCTCAGAGATATACCATTCCGCCTAT		NA	NA
POS_B	ERCC_00112.1	ERCC_00112.1:695	ATGAAAGCGCTGCTACTATGATAAGAGTACACGTACAGGTCTCGCCCGATTGGATTATGGCGAGCTGCCGCATTGACGGACATACCTTTGAACGTAATCG		NA	NA
POS_C	ERCC_00002.1	ERCC_00002.1:850	GCCGCTTTCGCTCGGGTCTGCGGGTTATAGCTTTTCAGTCTCGACGGGCTAGCACACATCTGGTTGACTAGGCGCATAGTCGCCATTCACAGATTTGCTC		NA	NA
POS_D	ERCC_00092.1	ERCC_00092.1:540	TACCTGGCATTTGGGCACTTCTTGCGTTTAAGCGGGAAAGATCGCGAGGGCCCGCTATTTGCGATACTTCCCATGTCGGTGCCGTCGCCTCTATGTACTC		NA	NA
POS_E	ERCC_00035.1	ERCC_00035.1:485	GGTTGAATTTGAGCGGATGGGCTCAACTGCGTCGTAACCGGTAGATACAGGGCATACGAGCCTCCCTATTTAACGGCATCATCCCGCGTAGTGCTGGTCA		NA	NA
POS_F	ERCC_00034.1	ERCC_00034.1:195	ACGAAGCTGTTCGGCCGCACGCAAGTACCTCCCACTTAGAAAGCGAATAACCCAACGACCGTGTTCAACCCTGGCCGTCTCTCAACCAGGTATGCAATCA		NA	NA
